# Supplementary material for: 2,6-Dimethyl-N-(2-methyl­phen­yl)-1,3-dioxan-4-amine
Source: Acta Crystallogr Sect E Struct Rep Online. 2013 Sep 18;69(Pt 10):o1561. doi: 10.1107/S1600536813025294 (PMC3790422; doi:10.1107/S1600536813025294)
Supplement: Supplementary file 2 [file e-69-o1561-Isup2.hkl]

#
# h,k,l, Fc-squared, Fo-squared, sigma(Fo-squared) and status flag
#
data_I
_shelx_title ' OT in P2(1)/c'
_shelx_refln_list_code          4
_shelx_F_calc_maximum      142.46
_exptl_crystal_F_000       480.00
_reflns_d_resolution_high  0.7478
 
loop_
 _symmetry_equiv_pos_as_xyz
 'x, y, z'
 '-x, y+1/2, -z+1/2'
 '-x, -y, -z'
 'x, -y-1/2, z-1/2'
 
_cell_length_a     8.0209
_cell_length_b     7.8762
_cell_length_c    20.4293
_cell_angle_alpha  90.000
_cell_angle_beta   99.066
_cell_angle_gamma  90.000
 
_shelx_F_squared_multiplier     1.000
 
loop_
 _refln_index_h
 _refln_index_k
 _refln_index_l
 _refln_F_squared_calc
 _refln_F_squared_meas
 _refln_F_squared_sigma
 _refln_observed_status
   1   0   0       64.56       71.80      0.85 o
   2   0   0    15657.13    16635.97    224.74 o
   3   0   0      600.03      657.90      6.96 o
   4   0   0       71.47       79.54      1.18 o
   5   0   0       71.15       81.77      1.32 o
   6   0   0       39.59       41.64      0.97 o
   7   0   0      228.63      231.02      3.17 o
   8   0   0       95.43      101.21      1.91 o
   9   0   0       11.43       10.55      0.77 o
  10   0   0        0.11       -0.52      0.52 o
   1   1   0    11430.13    10861.37    118.80 o
   2   1   0      380.54      381.09      3.56 o
   3   1   0      119.29      113.53      1.06 o
   4   1   0      824.81      852.67      6.40 o
   5   1   0      448.06      435.61      3.53 o
   6   1   0      414.84      416.62      3.48 o
   7   1   0        1.06        0.69      0.28 o
   8   1   0       52.32       52.08      1.38 o
   9   1   0        1.03        1.38      0.37 o
  10   1   0        0.11       -0.25      0.48 o
   0   2   0      212.61      184.63      2.10 o
   1   2   0     1031.68     1001.90      7.27 o
   2   2   0        1.23        3.84      0.18 o
   3   2   0      137.50      144.51      1.41 o
   4   2   0      698.92      726.43     11.37 o
   5   2   0      254.53      270.58      2.36 o
   6   2   0      986.99      960.03      9.32 o
   7   2   0       52.36       50.31      0.84 o
   8   2   0       77.10       75.23      1.14 o
   9   2   0        0.59        0.70      0.39 o
  10   2   0        0.02       -0.28      0.82 o
   1   3   0       17.23       21.91      0.37 o
   2   3   0      175.16      160.60      1.38 o
   3   3   0      106.56      120.42      1.26 o
   4   3   0      125.56      135.88      1.45 o
   5   3   0      113.34      115.87      1.26 o
   6   3   0        8.80        7.44      0.35 o
   7   3   0       58.45       56.17      1.03 o
   8   3   0        0.26        1.34      0.44 o
   9   3   0        6.67        9.07      0.69 o
  10   3   0       19.09       22.40      1.02 o
   0   4   0      139.58      153.45      1.99 o
   1   4   0       36.21       38.38      0.65 o
   2   4   0      223.46      239.05      2.01 o
   3   4   0      476.13      453.85      3.94 o
   4   4   0       63.75       61.99      0.85 o
   5   4   0       55.50       48.28      0.80 o
   6   4   0        2.36        1.99      0.30 o
   7   4   0        7.98        8.45      0.59 o
   8   4   0        3.40        2.76      0.71 o
   9   4   0        0.19        0.53      0.53 o
   1   5   0       35.58       38.22      0.71 o
   2   5   0      225.20      218.56      2.12 o
   3   5   0      118.87      121.64      1.39 o
   4   5   0       47.56       45.47      0.88 o
   5   5   0      115.41      110.32      1.59 o
   6   5   0       32.53       35.62      1.02 o
   7   5   0       13.99       14.78      0.74 o
   8   5   0       15.55       17.97      1.21 o
   9   5   0        2.22        1.07      0.52 o
   0   6   0       85.97       91.97      1.60 o
   1   6   0      164.95      158.53      1.76 o
   2   6   0       14.54       15.41      0.50 o
   3   6   0       50.53       44.59      0.92 o
   4   6   0        4.59        3.44      0.37 o
   5   6   0      100.14      103.06      2.03 o
   6   6   0        0.49        0.34      0.39 o
   7   6   0       25.19       25.50      0.96 o
   8   6   0       12.80       13.77      0.83 o
   1   7   0      172.79      168.97      1.95 o
   2   7   0      157.05      154.35      1.82 o
   3   7   0        3.98        2.36      0.52 o
   4   7   0        1.73        0.98      0.43 o
   5   7   0        0.04       -0.41      0.41 o
   6   7   0        5.77        5.99      0.59 o
   7   7   0        9.95       11.06      0.86 o
   0   8   0       13.25       14.58      1.12 o
   1   8   0        7.34        8.88      0.50 o
   2   8   0       41.74       44.79      0.85 o
   3   8   0        0.23        0.71      0.50 o
   4   8   0       23.12       20.78      1.13 o
   5   8   0        8.55       10.23      0.93 o
   6   8   0        1.71        1.43      0.65 o
   1   9   0        2.38        3.19      0.95 o
   2   9   0        0.96        1.77      0.95 o
   3   9   0       13.07       15.97      1.66 o
   4   9   0       19.16       26.26      1.38 o
   5   9   0        8.66       10.33      0.88 o
   1  10   0        0.13        0.35      0.95 o
   2  10   0        0.44        0.12      0.95 o
   3  10   0        1.56        3.79      1.18 o
 -10   1   1        0.49        0.00      0.41 o
  -9   1   1        0.02       -0.23      0.32 o
  -8   1   1        4.16        4.32      0.37 o
  -7   1   1        4.94        4.08      0.33 o
  -6   1   1       34.12       31.87      0.64 o
  -5   1   1      981.61      982.88      7.40 o
  -4   1   1      230.18      243.07      2.30 o
  -3   1   1      473.20      463.22      3.87 o
  -2   1   1    11458.82    11328.39     98.93 o
  -1   1   1     2616.23     2552.27     30.18 o
   0   1   1     4693.54     3846.66     89.58 o
   1   1   1        0.06        0.63      0.15 o
   2   1   1     4618.16     4600.53     33.49 o
   3   1   1     3162.52     3177.15     24.97 o
   4   1   1     1332.27     1366.93     10.06 o
   5   1   1      229.44      229.89      2.05 o
   6   1   1      321.04      328.59      2.87 o
   7   1   1      127.15      121.19      1.42 o
   8   1   1       33.03       34.56      0.80 o
   9   1   1        1.55        0.98      0.35 o
  10   1   1        6.81        7.93      0.63 o
 -10   2   1        1.22        0.32      0.51 o
  -9   2   1       25.98       21.66      0.77 o
  -8   2   1       10.05       10.26      0.50 o
  -7   2   1       14.93       11.87      0.82 o
  -6   2   1      368.87      370.28      3.93 o
  -5   2   1       76.11       77.64      0.93 o
  -4   2   1     2011.87     2085.09     16.56 o
  -3   2   1       56.37       49.73      0.70 o
  -2   2   1        0.17        0.45      0.13 o
  -1   2   1     1120.89     1085.44      7.87 o
   0   2   1      184.99      176.08      2.45 o
   1   2   1       19.43       20.06      0.29 o
   2   2   1     1070.79     1082.14      8.65 o
   3   2   1       26.19       27.11      0.52 o
   4   2   1      157.94      153.84      1.44 o
   5   2   1        2.36        2.14      0.24 o
   6   2   1      417.28      406.76      3.43 o
   7   2   1       33.31       32.31      0.70 o
   8   2   1       66.39       64.04      1.05 o
   9   2   1        3.14        2.45      0.50 o
  10   2   1        4.19        2.96      0.59 o
 -10   3   1        3.92        3.58      0.66 o
  -9   3   1        1.25        1.73      0.51 o
  -8   3   1       99.19       93.16      1.44 o
  -7   3   1      119.67      110.46      1.50 o
  -6   3   1       36.58       36.57      0.69 o
  -5   3   1      160.19      164.36      2.00 o
  -4   3   1      266.06      280.64      2.58 o
  -3   3   1      129.28      114.21      1.19 o
  -2   3   1      390.32      428.11      3.29 o
  -1   3   1        0.09        0.74      0.37 o
   0   3   1      153.81      158.08      1.50 o
   1   3   1      118.94      108.78      1.21 o
   2   3   1      535.28      580.04      4.81 o
   3   3   1       35.79       41.59      0.61 o
   4   3   1      112.26      109.20      1.15 o
   5   3   1        3.71        4.66      0.26 o
   6   3   1        1.56        1.31      0.26 o
   7   3   1       20.06       19.38      0.57 o
   8   3   1        1.39        1.33      0.46 o
   9   3   1       23.90       22.51      0.94 o
  10   3   1       12.83       14.03      0.97 o
  -9   4   1        0.12        1.06      0.54 o
  -8   4   1        4.50        8.09      0.65 o
  -7   4   1       16.76       18.06      0.75 o
  -6   4   1        3.49        4.35      0.37 o
  -5   4   1       11.65       15.95      1.05 o
  -4   4   1      115.36      127.08      1.40 o
  -3   4   1       31.36       28.36      0.66 o
  -2   4   1        0.05        0.17      0.12 o
  -1   4   1       98.04      110.79      1.35 o
   0   4   1      112.78      134.71      1.40 o
   1   4   1        3.06        7.04      0.31 o
   2   4   1       29.83       31.40      0.48 o
   3   4   1        1.37        2.89      0.31 o
   4   4   1       18.40       19.91      0.48 o
   5   4   1        7.13        7.70      0.32 o
   6   4   1        0.10        0.23      0.24 o
   7   4   1        5.56        5.41      0.52 o
   8   4   1       12.78       12.50      0.85 o
   9   4   1        4.87        5.58      0.66 o
  -9   5   1        3.17        4.12      0.65 o
  -8   5   1        1.77        0.28      0.49 o
  -7   5   1        0.43        0.62      0.41 o
  -6   5   1      311.94      304.58      3.43 o
  -5   5   1       28.55       26.31      0.92 o
  -4   5   1      108.02      107.33      1.58 o
  -3   5   1        0.73        1.30      0.59 o
  -2   5   1       29.18       28.26      0.58 o
  -1   5   1       12.57        9.21      0.38 o
   0   5   1        0.55        0.28      0.14 o
   1   5   1       35.16       31.05      0.73 o
   2   5   1       43.08       41.02      0.69 o
   3   5   1       17.85       17.18      0.47 o
   4   5   1       34.40       35.88      1.13 o
   5   5   1       53.78       55.18      0.96 o
   6   5   1       34.53       36.90      1.02 o
   7   5   1        6.93        6.65      0.56 o
   8   5   1       15.65       14.72      0.80 o
   9   5   1        0.19        0.44      0.53 o
  -8   6   1        0.85        0.98      0.50 o
  -7   6   1       19.18       14.28      0.78 o
  -6   6   1        5.38        6.21      0.64 o
  -5   6   1      186.66      186.81      2.40 o
  -4   6   1       12.57       11.91      0.54 o
  -3   6   1       13.56       13.47      0.51 o
  -2   6   1      112.01      109.68      1.35 o
  -1   6   1        0.16        0.52      0.24 o
   0   6   1       35.04       35.23      0.70 o
   1   6   1        3.12        3.24      0.41 o
   2   6   1       68.32       64.93      2.43 o
   3   6   1       71.39       69.24      1.17 o
   4   6   1        1.70        1.33      0.59 o
   5   6   1       43.11       41.77      1.27 o
   6   6   1        1.00        1.24      0.43 o
   7   6   1       40.96       38.06      1.15 o
   8   6   1        1.78        1.98      0.56 o
  -7   7   1       11.43       13.62      0.81 o
  -6   7   1        0.16        0.02      0.42 o
  -5   7   1        0.84        0.28      0.43 o
  -4   7   1        6.91        6.20      0.59 o
  -3   7   1        0.31       -0.25      0.25 o
  -2   7   1        1.20        2.02      0.34 o
  -1   7   1        3.86        4.38      0.43 o
   0   7   1      390.66      405.77      3.83 o
   1   7   1        5.46        5.55      0.58 o
   2   7   1      133.02      128.65      1.74 o
   3   7   1        3.17        2.59      0.48 o
   4   7   1        0.08       -0.14      0.78 o
   5   7   1        0.64        0.19      0.38 o
   6   7   1        0.13       -0.05      0.52 o
   7   7   1       13.13       14.19      1.00 o
  -6   8   1        7.72       10.37      0.89 o
  -5   8   1        0.27        0.13      0.62 o
  -4   8   1        0.49        0.06      0.45 o
  -3   8   1        1.84        1.90      0.50 o
  -2   8   1       10.80       10.44      0.46 o
  -1   8   1       54.13       51.52      1.00 o
   0   8   1        3.55        3.02      0.43 o
   1   8   1      226.14      223.71      3.87 o
   2   8   1        1.45        1.85      0.62 o
   3   8   1       19.48       17.10      1.09 o
   4   8   1        2.06        1.19      0.52 o
   5   8   1        0.43        1.01      0.57 o
   6   8   1       16.46       18.99      1.19 o
  -5   9   1       10.91       14.67      1.66 o
  -4   9   1        6.59        8.28      1.42 o
  -3   9   1        0.20        1.66      0.95 o
  -2   9   1        1.65        2.96      0.95 o
  -1   9   1        3.14        4.58      0.55 o
   0   9   1        2.05        2.10      0.65 o
   1   9   1        3.89        4.55      1.01 o
   2   9   1        3.19        2.79      0.71 o
   3   9   1       19.73       25.05      1.42 o
   4   9   1        5.27        7.93      0.79 o
   5   9   1        3.47        5.51      0.79 o
  -3  10   1        0.00        0.24      0.95 o
  -2  10   1        8.61       10.89      1.42 o
   1  10   1        0.46        0.71      0.95 o
   2  10   1        1.77        2.48      1.06 o
   3  10   1        0.47        0.12      0.95 o
 -10   0   2        2.80        3.42      0.63 o
  -9   0   2        2.11        1.43      0.52 o
  -8   0   2        2.37        1.93      0.48 o
  -7   0   2       56.81       55.88      1.25 o
  -6   0   2        8.12        7.15      0.48 o
  -5   0   2       97.31       89.38      1.44 o
  -4   0   2      281.64      279.02      3.26 o
  -3   0   2      176.20      152.88      2.27 o
  -2   0   2    12311.84    12425.57    226.00 o
  -1   0   2      741.66      711.24      8.95 o
   0   0   2     4071.96     3808.93     53.80 o
   1   0   2     2264.44     2339.85     24.33 o
   2   0   2    20294.07    22603.97    230.46 o
   3   0   2      223.70      237.84      2.76 o
   4   0   2      460.14      478.43      5.29 o
   5   0   2       45.61       47.06      0.95 o
   6   0   2        1.64        2.36      0.36 o
   7   0   2      241.56      231.42      3.20 o
   8   0   2      178.27      182.31      2.80 o
   9   0   2       99.28       93.91      3.43 o
  10   0   2       32.72       29.60      3.49 o
 -10   1   2        0.01       -0.39      0.39 o
  -9   1   2        0.53        0.09      0.32 o
  -8   1   2        0.09       -0.27      0.27 o
  -7   1   2       17.78       17.37      0.57 o
  -6   1   2       23.19       22.24      0.56 o
  -5   1   2      119.24      123.45      1.27 o
  -4   1   2        0.38       -0.14      0.14 o
  -3   1   2     1303.91     1373.63     10.94 o
  -2   1   2      531.42      551.52      4.48 o
  -1   1   2      652.08      634.35      5.07 o
   0   1   2     1397.79     1348.73     10.80 o
   1   1   2     7635.44     7491.20    144.06 o
   2   1   2     7665.99     7982.69     57.92 o
   3   1   2      563.48      554.45      4.20 o
   4   1   2      537.67      573.99      4.43 o
   5   1   2       42.76       40.08      0.63 o
   6   1   2       65.47       62.35      0.88 o
   7   1   2        6.72        7.94      0.41 o
   8   1   2      135.18      136.57      1.64 o
   9   1   2       15.92       19.57      0.77 o
  10   1   2       10.99       11.42      0.69 o
 -10   2   2        6.43        6.60      0.95 o
  -9   2   2        0.09        0.60      0.39 o
  -8   2   2       66.00       66.38      1.06 o
  -7   2   2        0.58        0.63      0.28 o
  -6   2   2      103.66      101.22      2.35 o
  -5   2   2        1.74        0.73      0.23 o
  -4   2   2     2607.42     2688.77     21.24 o
  -3   2   2       19.86       23.68      0.39 o
  -2   2   2      463.31      465.10      3.86 o
  -1   2   2      747.35      725.28      5.78 o
   0   2   2      222.05      227.08      1.79 o
   1   2   2        6.59        8.88      0.16 o
   2   2   2        0.73        2.60      0.14 o
   3   2   2     2033.51     2127.15     15.41 o
   4   2   2       35.71       26.15      0.49 o
   5   2   2      148.94      156.70      2.02 o
   6   2   2        2.05        2.94      0.30 o
   7   2   2       20.68       22.38      0.60 o
   8   2   2       29.52       30.10      0.85 o
   9   2   2        1.22        0.86      0.42 o
  10   2   2        1.99        1.61      0.54 o
 -10   3   2       59.43       71.07      1.72 o
  -9   3   2       34.60       33.53      0.93 o
  -8   3   2       32.90       29.74      0.85 o
  -7   3   2        0.04       -0.17      0.28 o
  -6   3   2       35.59       37.09      0.73 o
  -5   3   2      384.48      373.30      3.38 o
  -4   3   2      496.72      516.22      4.42 o
  -3   3   2      372.37      398.74      3.43 o
  -2   3   2     2760.46     2831.56     20.31 o
  -1   3   2      534.19      568.29      5.25 o
   0   3   2        0.19        1.23      0.26 o
   1   3   2      221.36      260.29      2.30 o
   2   3   2       24.07       24.91      0.48 o
   3   3   2        0.06       -0.08      0.16 o
   4   3   2      175.09      177.33      1.64 o
   5   3   2        1.57        2.51      0.24 o
   6   3   2        9.00        9.98      0.39 o
   7   3   2        0.10        0.76      0.53 o
   8   3   2       30.66       30.41      1.09 o
   9   3   2        0.58        0.07      0.45 o
  10   3   2        3.56        7.10      1.54 o
  -9   4   2       38.12       38.32      1.18 o
  -8   4   2        3.44        3.40      0.55 o
  -7   4   2       12.63       13.62      0.58 o
  -6   4   2       62.35       59.40      1.12 o
  -5   4   2       23.46       21.48      0.64 o
  -4   4   2      155.16      136.65      1.73 o
  -3   4   2      962.53      976.80      7.99 o
  -2   4   2       88.43       82.45      0.99 o
  -1   4   2      257.74      294.03      2.95 o
   0   4   2      219.89      231.72      1.99 o
   1   4   2       97.29       96.58      1.09 o
   2   4   2        2.46        3.42      0.18 o
   3   4   2       41.91       39.98      0.64 o
   4   4   2       45.35       46.75      0.67 o
   5   4   2        6.28        5.04      0.34 o
   6   4   2       24.79       25.09      0.81 o
   7   4   2        2.29        1.68      0.42 o
   8   4   2        3.30        4.21      0.54 o
   9   4   2       14.99       17.02      0.86 o
  -9   5   2        0.35        0.61      0.55 o
  -8   5   2        8.15        8.43      0.68 o
  -7   5   2       12.12       11.77      0.68 o
  -6   5   2      169.69      182.21      2.55 o
  -5   5   2       12.83       15.58      0.63 o
  -4   5   2      230.47      234.32      2.66 o
  -3   5   2      110.88      110.17      1.50 o
  -2   5   2       88.76       88.07      1.10 o
  -1   5   2        0.29        0.12      0.18 o
   0   5   2       11.89       13.01      0.35 o
   1   5   2       13.90       14.39      0.46 o
   2   5   2      130.83      124.06      1.25 o
   3   5   2       20.49       21.48      0.58 o
   4   5   2      163.29      149.34      1.53 o
   5   5   2       84.69       81.50      1.42 o
   6   5   2        0.00       -0.34      0.34 o
   7   5   2       21.27       23.55      0.94 o
   8   5   2        2.60        2.43      0.52 o
   9   5   2        2.84        3.07      0.57 o
  -8   6   2        9.45        9.12      0.72 o
  -7   6   2        0.81        1.19      0.46 o
  -6   6   2       19.77       19.06      1.31 o
  -5   6   2       52.34       47.88      1.06 o
  -4   6   2       11.18       10.75      0.55 o
  -3   6   2       83.58       83.68      1.44 o
  -2   6   2       86.19       80.95      1.14 o
  -1   6   2      136.31      142.46      1.65 o
   0   6   2      473.89      475.99      3.92 o
   1   6   2       33.40       38.50      0.99 o
   2   6   2      319.69      314.76      3.16 o
   3   6   2      141.42      140.72      2.08 o
   4   6   2        7.06        5.56      0.48 o
   5   6   2        0.37        0.58      0.38 o
   6   6   2        5.16        5.07      0.57 o
   7   6   2       48.99       49.51      1.30 o
   8   6   2        0.27        0.25      0.76 o
  -7   7   2       15.78       16.38      0.87 o
  -6   7   2        3.54        3.66      0.59 o
  -5   7   2        0.69       -0.08      0.40 o
  -4   7   2       10.50       10.00      0.54 o
  -3   7   2        1.58        0.95      0.28 o
  -2   7   2        4.32        3.09      0.34 o
  -1   7   2       30.37       30.15      1.18 o
   0   7   2      338.77      335.88      3.29 o
   1   7   2      353.52      341.44      3.31 o
   2   7   2       24.36       27.83      0.71 o
   3   7   2       41.46       35.12      1.38 o
   4   7   2        2.24        3.67      0.64 o
   5   7   2        0.01        0.03      0.47 o
   6   7   2       12.79       11.48      1.00 o
   7   7   2        0.02        0.31      0.74 o
  -6   8   2        0.50       -0.52      0.52 o
  -5   8   2        0.46       -0.07      0.47 o
  -4   8   2        0.11        0.01      0.45 o
  -3   8   2        0.00       -0.28      0.28 o
  -2   8   2       17.43       18.96      0.65 o
  -1   8   2        0.77        0.84      0.37 o
   0   8   2       16.25       15.96      0.80 o
   1   8   2        0.48        1.60      0.59 o
   2   8   2        1.16        1.42      0.83 o
   3   8   2        1.09        1.12      0.52 o
   4   8   2       51.07       57.10      1.50 o
   5   8   2        1.22        2.63      0.90 o
   6   8   2       39.42       47.09      1.57 o
  -5   9   2        1.23        0.71      1.06 o
  -4   9   2        4.97        6.27      1.30 o
  -3   9   2        1.03        0.12      0.83 o
  -2   9   2        3.83        4.85      1.06 o
  -1   9   2        5.27        4.79      0.45 o
   0   9   2        2.59        3.85      0.67 o
   1   9   2        1.69        2.31      0.67 o
   2   9   2        0.39        1.09      0.62 o
   3   9   2        4.14        5.33      0.82 o
   4   9   2        1.30        1.86      0.61 o
   5   9   2        6.02        7.58      0.81 o
  -3  10   2        5.77        7.34      1.42 o
  -2  10   2        3.05        7.22      1.30 o
   0  10   2        0.08        0.71      0.83 o
   1  10   2        1.59        2.72      1.06 o
   2  10   2        1.64        2.37      1.18 o
   3  10   2        0.47        0.35      0.95 o
 -10   1   3        0.51        0.82      0.42 o
  -9   1   3        8.53        7.89      0.49 o
  -8   1   3        5.21        4.64      0.38 o
  -7   1   3       11.36       11.41      0.45 o
  -6   1   3        0.00       -0.18      0.18 o
  -5   1   3       99.81       96.05      1.15 o
  -4   1   3      132.84      133.24      1.37 o
  -3   1   3      792.43      809.74      6.58 o
  -2   1   3      441.42      437.08      4.02 o
  -1   1   3       79.45       79.10      0.75 o
   0   1   3      321.90      310.48      2.57 o
   1   1   3     6187.50     6225.52     64.69 o
   2   1   3        5.00        4.81      0.17 o
   3   1   3       88.16       93.03      0.92 o
   4   1   3       82.63       82.75      0.90 o
   5   1   3        6.50        7.79      0.31 o
   6   1   3       71.49       79.17      1.03 o
   7   1   3      243.01      230.39      2.24 o
   8   1   3       38.49       37.92      0.81 o
   9   1   3       54.29       52.76      1.14 o
  10   1   3        5.25        5.45      0.58 o
 -10   2   3        7.00        8.01      0.65 o
  -9   2   3        0.40        0.08      0.39 o
  -8   2   3        9.33       10.94      0.56 o
  -7   2   3       49.92       49.51      1.34 o
  -6   2   3       18.36       17.47      0.74 o
  -5   2   3        6.51        7.26      0.52 o
  -4   2   3      592.04      612.68      5.13 o
  -3   2   3       71.52       77.39      0.86 o
  -2   2   3      472.32      458.95      4.26 o
  -1   2   3      475.58      442.11      4.06 o
   0   2   3      895.59      858.47      6.33 o
   1   2   3      116.30      109.70      0.85 o
   2   2   3      117.73      134.12      2.83 o
   3   2   3      623.67      620.93      4.71 o
   4   2   3     1296.57     1331.91      9.86 o
   5   2   3        6.30        6.23      0.30 o
   6   2   3        3.88        5.29      0.32 o
   7   2   3        6.99        7.97      0.41 o
   8   2   3       21.64       21.12      0.72 o
   9   2   3        1.02        1.12      0.43 o
  10   2   3        1.46        1.18      0.51 o
 -10   3   3       43.14       46.39      1.38 o
  -9   3   3       11.43       11.13      0.65 o
  -8   3   3       16.26       19.17      0.71 o
  -7   3   3        1.84        1.66      0.34 o
  -6   3   3       15.04       14.72      0.58 o
  -5   3   3      147.25      153.72      1.64 o
  -4   3   3        9.97        7.81      0.47 o
  -3   3   3      205.52      233.56      2.15 o
  -2   3   3       40.97       50.38      0.67 o
  -1   3   3        7.90       10.04      0.32 o
   0   3   3       36.89       48.13      0.53 o
   1   3   3      816.68      893.34      6.61 o
   2   3   3      213.41      193.08      1.95 o
   3   3   3      365.38      387.96      6.28 o
   4   3   3       62.07       67.64      0.83 o
   5   3   3       53.17       57.38      0.80 o
   6   3   3        0.43        0.16      0.21 o
   7   3   3        8.61        7.27      0.55 o
   8   3   3        6.54        7.38      0.62 o
   9   3   3        1.30        1.06      0.50 o
  -9   4   3       31.96       33.61      1.17 o
  -8   4   3       71.37       72.56      1.28 o
  -7   4   3        0.33        0.73      0.36 o
  -6   4   3       99.05      103.08      1.55 o
  -5   4   3      200.63      208.25      2.44 o
  -4   4   3      540.69      550.28      5.36 o
  -3   4   3      133.75      140.07      1.69 o
  -2   4   3     1178.78     1202.73      9.67 o
  -1   4   3       55.98       52.08      0.84 o
   0   4   3        2.57        2.28      0.24 o
   1   4   3        3.60        1.25      0.23 o
   2   4   3      181.67      192.94      1.56 o
   3   4   3       20.87       23.16      0.48 o
   4   4   3        3.64        3.76      0.25 o
   5   4   3        1.91        1.55      0.29 o
   6   4   3       11.19        9.41      0.48 o
   7   4   3        1.34        1.87      0.42 o
   8   4   3        2.54        3.33      0.52 o
   9   4   3        0.02       -0.03      0.47 o
  -9   5   3        8.16        8.05      0.74 o
  -8   5   3       31.02       31.57      1.08 o
  -7   5   3        5.78        7.11      0.54 o
  -6   5   3       21.84       17.71      0.72 o
  -5   5   3       96.06       97.86      1.76 o
  -4   5   3      935.33      915.69      8.61 o
  -3   5   3      202.08      202.89      2.73 o
  -2   5   3      462.82      461.75      4.07 o
  -1   5   3        0.37        0.17      0.26 o
   0   5   3       43.18       44.47      0.64 o
   1   5   3        6.67        6.88      0.29 o
   2   5   3      240.01      230.78      2.01 o
   3   5   3        2.91        3.59      0.28 o
   4   5   3       70.29       67.38      2.07 o
   5   5   3       14.22       12.36      0.62 o
   6   5   3        1.27        0.34      0.38 o
   7   5   3        0.06        0.22      0.40 o
   8   5   3        4.04        5.26      0.60 o
   9   5   3        0.45        1.69      0.59 o
  -8   6   3        0.00       -0.35      0.46 o
  -7   6   3        8.62        9.32      0.75 o
  -6   6   3        0.17        0.07      0.34 o
  -5   6   3      113.09      106.84      1.67 o
  -4   6   3       92.33       92.44      1.44 o
  -3   6   3      189.67      195.57      2.09 o
  -2   6   3       25.99       22.23      0.60 o
  -1   6   3       12.44        9.57      0.44 o
   0   6   3      160.26      161.29      1.79 o
   1   6   3      131.32      129.93      1.57 o
   2   6   3      323.95      316.47      2.72 o
   3   6   3       16.69       16.36      0.68 o
   4   6   3       23.52       21.07      0.88 o
   5   6   3        3.60        3.59      0.47 o
   6   6   3       27.14       28.14      1.11 o
   7   6   3        6.26        7.50      0.96 o
   8   6   3        2.95        2.25      0.68 o
  -8   7   3        1.77        2.93      0.91 o
  -7   7   3        0.28        0.05      0.50 o
  -6   7   3        0.48        0.54      0.49 o
  -5   7   3        0.87        1.02      0.51 o
  -4   7   3        1.01        0.56      0.35 o
  -3   7   3        4.20        3.42      0.35 o
  -2   7   3       20.79       21.05      0.65 o
  -1   7   3       10.66        9.78      0.49 o
   0   7   3       15.91       14.67      0.59 o
   1   7   3       51.24       49.74      1.22 o
   2   7   3      262.11      262.98      4.42 o
   3   7   3       14.26       14.31      0.81 o
   4   7   3       34.68       32.66      1.12 o
   5   7   3        0.12       -0.57      0.76 o
   6   7   3        0.11       -0.51      0.51 o
   7   7   3        0.59        1.70      0.66 o
  -6   8   3        1.64        0.89      0.57 o
  -5   8   3        1.36        0.76      0.62 o
  -4   8   3        5.02        5.61      0.79 o
  -3   8   3        0.71        0.18      0.33 o
  -2   8   3        0.04        0.21      0.30 o
  -1   8   3        3.73        4.49      0.45 o
   0   8   3        1.74        1.60      0.49 o
   1   8   3       35.21       35.42      1.42 o
   2   8   3        6.69        8.22      0.84 o
   3   8   3       49.86       48.46      1.39 o
   4   8   3        2.22        2.63      0.96 o
   5   8   3        0.09       -0.11      0.51 o
   6   8   3        7.91        9.30      0.86 o
  -5   9   3        2.15        2.01      1.06 o
  -4   9   3        5.59        5.68      1.18 o
  -3   9   3        3.73        3.68      0.61 o
  -2   9   3        0.03        0.02      0.34 o
  -1   9   3        1.16        1.55      0.42 o
   0   9   3        5.52        7.52      0.89 o
   1   9   3        0.05        0.35      0.59 o
   2   9   3        2.29        2.25      0.67 o
   3   9   3       18.36       16.18      1.48 o
   4   9   3        0.33        1.66      0.75 o
   5   9   3        3.13        2.02      0.69 o
  -3  10   3        1.47        1.77      1.06 o
  -1  10   3       12.87       15.27      1.89 o
   0  10   3        0.21        0.71      0.95 o
   1  10   3        0.36       -0.83      0.83 o
   2  10   3        0.50       -0.24      0.95 o
 -10   0   4        8.40        7.18      0.73 o
  -9   0   4        5.14        4.15      0.59 o
  -8   0   4       16.41       16.35      0.80 o
  -7   0   4        5.17        5.99      0.54 o
  -6   0   4        0.06       -0.12      0.28 o
  -5   0   4       15.51       14.76      0.62 o
  -4   0   4       22.03       20.11      0.77 o
  -3   0   4       11.82       19.53      0.59 o
  -2   0   4       84.43       79.19      1.30 o
  -1   0   4     1130.52     1110.14     11.42 o
   0   0   4     4826.70     4564.69     71.97 o
   1   0   4     5035.61     4943.08     62.20 o
   2   0   4      963.44      965.65     10.01 o
   3   0   4       27.36       27.99      0.71 o
   4   0   4       74.98       85.82      5.72 o
   5   0   4       11.97       11.69      0.50 o
   6   0   4       63.96       63.43      1.27 o
   7   0   4       61.12       61.66      1.34 o
   8   0   4        0.02        0.16      0.42 o
   9   0   4       60.27       62.19      2.05 o
  10   0   4       38.57       40.50      1.76 o
 -10   1   4        5.52        3.91      0.51 o
  -9   1   4        7.63        7.52      0.51 o
  -8   1   4       20.17       18.54      0.64 o
  -7   1   4       18.59       18.56      0.70 o
  -6   1   4       28.02       20.83      0.56 o
  -5   1   4       10.02        7.55      0.33 o
  -4   1   4       30.38       35.90      0.72 o
  -3   1   4       78.99       82.68      1.17 o
  -2   1   4       71.31       91.16      1.04 o
  -1   1   4      361.04      334.63      2.34 o
   0   1   4     2187.91     2118.68     21.98 o
   1   1   4     1723.72     1685.51     13.47 o
   2   1   4       69.81       80.15      0.84 o
   3   1   4      530.10      514.32      3.94 o
   4   1   4      607.33      636.88      4.90 o
   5   1   4       10.20        9.94      0.43 o
   6   1   4      130.13      134.29      1.45 o
   7   1   4       55.89       53.00      0.89 o
   8   1   4        1.62        1.84      0.39 o
   9   1   4        2.69        4.32      0.51 o
  10   1   4        2.00        2.30      0.59 o
 -10   2   4        3.68        4.01      0.53 o
  -9   2   4        6.02        9.01      0.55 o
  -8   2   4       61.41       57.37      1.10 o
  -7   2   4       23.03       24.72      0.69 o
  -6   2   4      202.85      186.90      1.98 o
  -5   2   4       32.24       26.22      0.54 o
  -4   2   4      166.30      157.48      1.59 o
  -3   2   4       11.92       11.31      0.28 o
  -2   2   4      783.44      798.46      7.22 o
  -1   2   4       87.74       87.79      0.80 o
   0   2   4      153.99      147.46      1.26 o
   1   2   4       18.17       21.10      0.24 o
   2   2   4       18.71       26.81      0.56 o
   3   2   4      237.09      252.38      2.08 o
   4   2   4      361.87      374.22      3.05 o
   5   2   4      343.29      373.78      3.12 o
   6   2   4       32.25       33.46      0.66 o
   7   2   4       33.22       34.73      0.82 o
   8   2   4        0.08       -0.02      0.34 o
   9   2   4        1.22        0.70      0.42 o
  10   2   4        0.64        0.64      0.71 o
 -10   3   4       24.60       31.58      1.21 o
  -9   3   4       17.09       18.55      0.95 o
  -8   3   4       57.12       62.54      1.19 o
  -7   3   4       33.13       28.80      0.82 o
  -6   3   4        1.29        0.37      0.26 o
  -5   3   4       27.76       29.31      0.59 o
  -4   3   4       33.44       27.19      0.61 o
  -3   3   4     1051.23     1160.98     10.49 o
  -2   3   4     3722.01     3780.56     55.00 o
  -1   3   4       60.89       66.58      0.74 o
   0   3   4     1415.93     1517.57     10.29 o
   1   3   4       58.01       51.41      0.58 o
   2   3   4       17.61       23.11      0.36 o
   3   3   4      231.43      267.41      2.46 o
   4   3   4       15.64       16.92      0.40 o
   5   3   4      152.17      159.11      1.58 o
   6   3   4        0.04       -0.24      0.24 o
   7   3   4        0.26       -0.06      0.30 o
   8   3   4        3.52        3.17      0.44 o
   9   3   4        0.06        0.29      0.48 o
  -9   4   4       37.17       43.17      1.24 o
  -8   4   4       12.26       15.35      0.69 o
  -7   4   4       35.06       36.35      0.94 o
  -6   4   4       58.73       57.59      1.42 o
  -5   4   4       36.38       30.54      1.01 o
  -4   4   4      203.26      197.67      2.28 o
  -3   4   4       21.71       24.56      0.59 o
  -2   4   4      288.74      306.53      2.77 o
  -1   4   4     1964.55     1953.43     15.53 o
   0   4   4        1.24        2.93      0.22 o
   1   4   4        0.19        0.86      0.14 o
   2   4   4      123.71      128.62      1.25 o
   3   4   4       47.08       49.01      0.66 o
   4   4   4        0.68        0.40      0.16 o
   5   4   4        4.37        4.84      0.47 o
   6   4   4        7.83        6.84      0.45 o
   7   4   4        2.58        2.50      0.44 o
   8   4   4        0.18       -0.08      0.39 o
   9   4   4        4.10        4.20      0.73 o
  -9   5   4        2.45        2.84      0.60 o
  -8   5   4        2.66        3.49      0.57 o
  -7   5   4        0.97        0.28      0.35 o
  -6   5   4        1.34        1.77      0.39 o
  -5   5   4       24.31       25.33      0.76 o
  -4   5   4      249.99      236.06      2.70 o
  -3   5   4       40.20       36.09      0.70 o
  -2   5   4       43.97       39.60      0.71 o
  -1   5   4       11.12       10.15      0.34 o
   0   5   4        9.55        9.65      0.32 o
   1   5   4        0.21        0.22      0.13 o
   2   5   4      106.25      110.87      1.31 o
   3   5   4       57.98       57.09      0.93 o
   4   5   4      287.92      261.89      4.39 o
   5   5   4       12.72       13.39      0.63 o
   6   5   4       33.36       29.78      0.94 o
   7   5   4        1.87        2.15      0.48 o
   8   5   4        0.07       -0.33      0.51 o
  -8   6   4        0.17       -0.10      0.48 o
  -7   6   4        3.85        5.96      0.66 o
  -6   6   4        0.32        0.37      0.38 o
  -5   6   4        0.83        1.40      0.88 o
  -4   6   4        1.43        2.89      0.53 o
  -3   6   4       68.58       66.43      1.03 o
  -2   6   4       19.09       21.80      0.63 o
  -1   6   4       65.26       60.67      0.96 o
   0   6   4       40.95       38.33      0.66 o
   1   6   4       19.51       21.78      0.51 o
   2   6   4      256.01      263.49      2.68 o
   3   6   4       24.90       23.62      0.77 o
   4   6   4      110.71      107.21      1.99 o
   5   6   4       79.71       76.62      2.22 o
   6   6   4        4.83        4.22      0.64 o
   7   6   4        2.83        3.74      0.68 o
   8   6   4        0.00        0.61      0.61 o
  -8   7   4        4.32        3.67      1.42 o
  -7   7   4        0.98        0.59      0.52 o
  -6   7   4        7.96        9.78      0.75 o
  -5   7   4        8.29        7.13      0.55 o
  -4   7   4        0.55        0.46      0.33 o
  -3   7   4        0.67        0.69      0.29 o
  -2   7   4       88.06       85.02      1.43 o
  -1   7   4      100.70       95.20      1.52 o
   0   7   4        1.43        1.57      0.39 o
   1   7   4       15.18       16.31      0.80 o
   2   7   4       13.89       16.58      1.68 o
   3   7   4       56.41       53.90      1.39 o
   4   7   4        6.32        6.42      0.66 o
   5   7   4        0.94       -0.28      0.47 o
   6   7   4        5.83        6.47      0.74 o
   7   7   4        6.43        9.26      0.91 o
  -6   8   4        0.41        0.45      0.71 o
  -5   8   4        9.77       10.81      1.04 o
  -4   8   4        0.15       -0.41      0.41 o
  -3   8   4        3.38        4.68      0.57 o
  -2   8   4        3.07        3.46      0.40 o
  -1   8   4        0.28       -0.15      0.31 o
   0   8   4        7.69        7.17      0.64 o
   1   8   4        0.01        0.59      0.50 o
   2   8   4       76.44       84.68      2.26 o
   3   8   4        4.07        3.66      0.59 o
   4   8   4        8.23        8.71      0.77 o
   5   8   4        1.22        1.40      0.61 o
   6   8   4        5.74        6.55      0.82 o
  -5   9   4        1.67        2.84      1.06 o
  -4   9   4        0.01       -0.35      0.59 o
  -3   9   4        0.13       -0.12      0.34 o
  -2   9   4        2.19        2.34      0.42 o
  -1   9   4        0.43        0.30      0.41 o
   0   9   4        5.45        5.58      1.48 o
   1   9   4        5.06        4.21      0.75 o
   2   9   4        0.48       -0.32      1.06 o
   3   9   4        2.39        2.55      0.95 o
   4   9   4        4.04        4.49      0.88 o
   5   9   4        1.23        1.12      0.84 o
  -1  10   4        3.02        3.56      1.01 o
   0  10   4        1.86        0.24      0.67 o
   1  10   4        3.16        2.46      0.79 o
   2  10   4        0.00       -0.62      0.62 o
 -10   1   5        2.27        2.61      0.53 o
  -9   1   5        1.20        1.38      0.40 o
  -8   1   5        0.36        0.20      0.29 o
  -7   1   5       74.74       75.14      1.05 o
  -6   1   5        7.87        5.90      0.34 o
  -5   1   5       15.68       16.60      0.49 o
  -4   1   5      512.17      510.03      4.86 o
  -3   1   5        4.21        2.91      0.18 o
  -2   1   5      133.42      123.07      1.32 o
  -1   1   5      112.35      112.34      0.95 o
   0   1   5      363.21      368.30      3.05 o
   1   1   5       94.88       98.45      0.79 o
   2   1   5       75.91       71.25      0.78 o
   3   1   5      253.36      257.21      2.13 o
   4   1   5       33.84       29.79      0.51 o
   5   1   5       64.43       56.39      1.20 o
   6   1   5        2.79        2.73      0.28 o
   7   1   5        7.46        8.57      0.42 o
   8   1   5        0.21        0.19      0.35 o
   9   1   5       32.63       31.48      0.93 o
  10   1   5        0.05       -0.03      0.55 o
 -10   2   5       11.02       11.67      0.67 o
  -9   2   5       16.68       16.54      0.70 o
  -8   2   5       77.59       72.58      2.10 o
  -7   2   5        8.09        9.25      0.61 o
  -6   2   5       51.47       47.11      0.81 o
  -5   2   5        4.52        1.94      0.22 o
  -4   2   5       25.18       24.32      0.48 o
  -3   2   5      364.73      404.75      3.64 o
  -2   2   5       86.62       91.95      1.09 o
  -1   2   5      128.55      118.81      0.97 o
   0   2   5        0.87        1.79      0.12 o
   1   2   5      130.12      149.98      1.54 o
   2   2   5      117.90      116.27      1.21 o
   3   2   5      131.73      123.94      1.29 o
   4   2   5      114.75      116.75      1.18 o
   5   2   5       92.30      105.40      1.17 o
   6   2   5      131.42      137.67      1.50 o
   7   2   5        2.79        2.75      0.38 o
   8   2   5        0.04       -0.35      0.35 o
   9   2   5        1.20        0.71      0.48 o
 -10   3   5        0.75        0.51      0.59 o
  -9   3   5        6.43        6.27      0.56 o
  -8   3   5       52.40       49.93      1.06 o
  -7   3   5        0.28        0.06      0.32 o
  -6   3   5        0.17       -0.23      0.26 o
  -5   3   5        4.75        4.06      0.34 o
  -4   3   5       72.17       70.40      0.87 o
  -3   3   5       44.43       52.14      0.82 o
  -2   3   5      491.28      526.91      4.42 o
  -1   3   5      785.84      850.48      5.85 o
   0   3   5      191.09      215.42      1.66 o
   1   3   5      154.90      163.14      1.83 o
   2   3   5      441.21      487.68      4.05 o
   3   3   5       30.08       34.31      0.49 o
   4   3   5        9.12       10.43      0.31 o
   5   3   5       52.95       60.18      0.98 o
   6   3   5        1.80        1.31      0.30 o
   7   3   5        4.02        2.94      0.39 o
   8   3   5        4.54        4.26      0.47 o
   9   3   5        1.88        1.60      0.50 o
  -9   4   5       10.14        8.91      0.62 o
  -8   4   5        1.18        1.77      0.42 o
  -7   4   5       89.39       84.27      1.47 o
  -6   4   5        1.03        0.49      0.31 o
  -5   4   5        0.85       -0.48      0.48 o
  -4   4   5       43.47       40.01      0.82 o
  -3   4   5      163.98      177.84      2.04 o
  -2   4   5     1086.88     1075.70      8.71 o
  -1   4   5        0.92        0.88      0.30 o
   0   4   5     1751.28     1857.82     12.60 o
   1   4   5       27.54       21.72      0.50 o
   2   4   5       77.22       75.08      0.83 o
   3   4   5      105.04      115.75      1.17 o
   4   4   5        1.26        2.56      0.27 o
   5   4   5       36.60       37.19      0.79 o
   6   4   5       13.09       10.27      0.51 o
   7   4   5        0.12       -0.26      0.36 o
   8   4   5        7.06        7.75      0.64 o
   9   4   5        0.17        0.71      0.49 o
  -9   5   5        0.26       -0.55      0.55 o
  -8   5   5        7.12        4.76      0.53 o
  -7   5   5        3.32        0.92      0.41 o
  -6   5   5      193.11      193.40      2.46 o
  -5   5   5        5.73        5.75      0.45 o
  -4   5   5        0.08       -0.38      0.45 o
  -3   5   5      314.28      319.59      3.10 o
  -2   5   5       94.13       90.38      1.14 o
  -1   5   5      126.26      137.25      1.43 o
   0   5   5        0.01        0.19      0.14 o
   1   5   5       37.87       41.19      0.64 o
   2   5   5        1.54        1.45      0.18 o
   3   5   5      172.61      163.99      1.84 o
   4   5   5      237.54      233.78      2.48 o
   5   5   5        0.09        0.32      0.20 o
   6   5   5        7.73        7.03      0.60 o
   7   5   5        0.43        0.82      0.52 o
   8   5   5        0.24       -0.04      0.55 o
  -8   6   5        0.07       -0.52      0.52 o
  -7   6   5        7.25        6.91      0.56 o
  -6   6   5       23.15       21.06      0.76 o
  -5   6   5        4.71        7.34      0.50 o
  -4   6   5       26.46       23.09      1.28 o
  -3   6   5       32.93       31.13      0.71 o
  -2   6   5      263.71      266.36      2.63 o
  -1   6   5       68.53       69.74      1.01 o
   0   6   5        9.61        9.58      0.63 o
   1   6   5       25.15       23.23      0.59 o
   2   6   5      191.82      179.19      2.27 o
   3   6   5       14.77       14.42      0.65 o
   4   6   5       65.01       61.50      1.48 o
   5   6   5        0.26       -0.27      0.65 o
   6   6   5        8.59        9.06      0.82 o
   7   6   5        1.31        0.62      0.58 o
   8   6   5        9.25        8.04      0.86 o
  -7   7   5        0.20       -0.46      0.50 o
  -6   7   5        0.21        0.09      0.37 o
  -5   7   5        0.01        0.15      0.32 o
  -4   7   5        7.33        8.62      0.66 o
  -3   7   5       57.02       56.67      1.30 o
  -2   7   5        0.21        0.59      0.34 o
  -1   7   5       14.78       15.02      0.66 o
   0   7   5       80.82       78.55      1.38 o
   1   7   5        0.92        0.66      0.54 o
   2   7   5        0.18       -0.10      0.42 o
   3   7   5       40.02       36.32      1.74 o
   4   7   5        4.21        3.98      0.62 o
   5   7   5        0.24        0.01      0.48 o
   6   7   5        0.15       -0.56      0.56 o
   7   7   5        0.05        0.29      0.61 o
  -6   8   5        2.75        3.57      0.82 o
  -5   8   5        7.67        8.12      1.18 o
  -4   8   5        0.06        0.41      0.47 o
  -3   8   5        3.47        4.52      0.46 o
  -2   8   5        0.23       -0.30      0.30 o
  -1   8   5        1.32        1.74      0.35 o
   0   8   5        1.18        1.28      0.47 o
   1   8   5       10.47        9.83      1.66 o
   2   8   5        1.62        1.42      0.67 o
   3   8   5        0.07        1.54      0.55 o
   4   8   5       10.64       10.63      0.82 o
   5   8   5        0.14        0.11      0.53 o
   6   8   5        2.19        3.30      0.75 o
  -5   9   5        0.02       -0.78      1.01 o
  -4   9   5        0.59        2.00      0.71 o
  -3   9   5        0.03       -0.33      0.33 o
  -2   9   5        1.63        1.41      0.44 o
  -1   9   5        0.10        0.06      0.40 o
   0   9   5       10.90       14.63      1.89 o
   1   9   5        0.25       -0.59      0.59 o
   2   9   5        0.51       -0.07      0.89 o
   3   9   5        0.14       -0.59      0.59 o
   4   9   5        0.32        1.48      1.18 o
  -2  10   5       12.13       14.22      0.88 o
  -1  10   5        4.89        7.09      0.75 o
   0  10   5        3.59        5.19      0.88 o
   1  10   5        7.34        7.27      1.24 o
   2  10   5        0.04       -0.47      0.67 o
 -10   0   6        1.12        1.18      0.67 o
  -9   0   6       42.32       44.35      1.31 o
  -8   0   6       19.80       17.43      0.86 o
  -7   0   6      123.59      117.41      1.96 o
  -6   0   6       36.87       38.60      1.48 o
  -5   0   6       16.13       14.46      0.62 o
  -4   0   6      132.74      134.99      2.26 o
  -3   0   6      254.31      247.35      3.50 o
  -2   0   6     1155.86     1138.24     14.32 o
  -1   0   6     3349.01     3151.89     32.37 o
   0   0   6      201.84      185.18      1.82 o
   1   0   6     1134.94     1226.70     15.32 o
   2   0   6       66.05       68.44      0.99 o
   3   0   6      371.26      370.70      4.19 o
   4   0   6       67.30       75.89      1.74 o
   5   0   6        5.66        5.46      0.40 o
   6   0   6       11.25       11.00      0.75 o
   7   0   6        0.15       -0.09      0.36 o
   8   0   6       91.42       90.36      2.30 o
   9   0   6       13.46       13.46      2.43 o
 -10   1   6        2.33        0.63      0.42 o
  -9   1   6        3.42        4.21      0.46 o
  -8   1   6       74.76       72.22      1.13 o
  -7   1   6       30.06       30.08      0.73 o
  -6   1   6      144.23      136.91      1.59 o
  -5   1   6        8.33        8.42      0.38 o
  -4   1   6        0.07        1.09      0.38 o
  -3   1   6      203.39      216.10      2.22 o
  -2   1   6       27.09       29.43      0.49 o
  -1   1   6      491.48      460.04      3.21 o
   0   1   6      224.03      239.72      1.74 o
   1   1   6      112.26      120.14      0.94 o
   2   1   6        9.08        9.32      0.34 o
   3   1   6      356.93      370.91      2.95 o
   4   1   6        1.92        2.48      0.19 o
   5   1   6       81.52       85.26      1.01 o
   6   1   6        0.47        0.60      0.24 o
   7   1   6        1.98        1.58      0.35 o
   8   1   6        0.07       -0.19      0.35 o
   9   1   6        2.54        2.49      0.53 o
 -10   2   6        0.28       -0.27      0.42 o
  -9   2   6        0.35        0.90      0.39 o
  -8   2   6        1.37        0.68      0.35 o
  -7   2   6        1.24        2.56      0.72 o
  -6   2   6       20.78       21.31      0.57 o
  -5   2   6        0.01        0.39      0.17 o
  -4   2   6       61.66       72.68      0.90 o
  -3   2   6      393.71      392.43      3.79 o
  -2   2   6       64.02       61.46      0.82 o
  -1   2   6     1267.48     1335.84      9.00 o
   0   2   6       44.38       58.66      0.61 o
   1   2   6      105.91      118.77      1.12 o
   2   2   6      454.27      456.12      3.93 o
   3   2   6       29.00       26.65      0.41 o
   4   2   6       22.81       23.69      0.46 o
   5   2   6        8.02       10.16      0.43 o
   6   2   6        4.49        5.12      0.38 o
   7   2   6        2.96        2.16      0.35 o
   8   2   6        1.18        0.52      0.37 o
   9   2   6        1.56        1.48      0.43 o
 -10   3   6        0.92        0.83      0.51 o
  -9   3   6        5.05        6.13      0.56 o
  -8   3   6       26.27       29.46      0.91 o
  -7   3   6       29.64       32.85      0.87 o
  -6   3   6       26.88       27.44      0.75 o
  -5   3   6       23.00       19.12      0.59 o
  -4   3   6       52.16       47.21      0.84 o
  -3   3   6      129.52      139.34      1.64 o
  -2   3   6      295.59      335.27      2.94 o
  -1   3   6      322.54      357.22      2.61 o
   0   3   6     2386.77     2442.85     17.70 o
   1   3   6      169.56      178.55      1.56 o
   2   3   6       11.74        8.76      0.43 o
   3   3   6        0.52        2.29      0.17 o
   4   3   6       22.63       26.83      0.68 o
   5   3   6       61.48       65.29      1.03 o
   6   3   6        0.52        0.96      0.29 o
   7   3   6        4.34        4.87      0.43 o
   8   3   6        2.55        2.68      0.43 o
   9   3   6        0.99        0.59      0.49 o
  -9   4   6        0.88        0.57      0.43 o
  -8   4   6       35.17       35.19      1.00 o
  -7   4   6       15.32       13.76      0.65 o
  -6   4   6       18.35       20.17      0.77 o
  -5   4   6        4.32        4.45      0.48 o
  -4   4   6        5.11        5.24      0.35 o
  -3   4   6      417.41      408.54      4.06 o
  -2   4   6      288.78      279.10      2.59 o
  -1   4   6       36.24       36.33      0.51 o
   0   4   6       44.84       38.00      0.49 o
   1   4   6        0.31        0.07      0.12 o
   2   4   6       51.64       56.01      0.67 o
   3   4   6      106.57       93.75      1.19 o
   4   4   6       58.12       53.18      0.90 o
   5   4   6      123.71      114.08      1.70 o
   6   4   6       34.08       32.77      0.91 o
   7   4   6        8.81        8.17      0.51 o
   8   4   6        0.22        0.72      0.44 o
   9   4   6        2.86        3.80      0.71 o
  -9   5   6        0.07        0.11      0.52 o
  -8   5   6        0.01       -0.58      0.60 o
  -7   5   6        1.59        1.88      0.42 o
  -6   5   6        4.89        4.83      0.47 o
  -5   5   6        7.93        5.49      0.79 o
  -4   5   6       11.86        8.61      0.64 o
  -3   5   6       30.72       27.99      0.63 o
  -2   5   6       33.60       37.28      0.83 o
  -1   5   6       16.75       17.55      0.39 o
   0   5   6        0.08        0.46      0.14 o
   1   5   6        4.46        5.33      0.22 o
   2   5   6        5.04        5.67      0.55 o
   3   5   6       20.17       16.64      0.65 o
   4   5   6       57.98       57.53      1.17 o
   5   5   6        1.22        0.93      0.38 o
   6   5   6       96.09       89.98      1.89 o
   7   5   6        1.77        2.22      0.64 o
   8   5   6        9.70        7.83      0.81 o
  -8   6   6        0.60       -0.33      0.59 o
  -7   6   6        1.26       -0.09      0.35 o
  -6   6   6        5.05        4.46      0.47 o
  -5   6   6        6.74        4.69      0.45 o
  -4   6   6        1.49        2.82      0.41 o
  -3   6   6       79.44       72.72      1.10 o
  -2   6   6       16.07       16.25      0.63 o
  -1   6   6        2.20        1.48      0.37 o
   0   6   6       65.48       58.67      1.37 o
   1   6   6       19.32       18.07      0.63 o
   2   6   6       13.41       11.93      0.58 o
   3   6   6       92.00       87.83      1.49 o
   4   6   6        4.52        8.09      0.55 o
   5   6   6        1.35        1.20      0.47 o
   6   6   6        6.49        8.60      0.75 o
   7   6   6        7.07        3.83      0.70 o
   8   6   6        0.82        0.17      0.82 o
  -7   7   6        0.33        0.24      0.67 o
  -6   7   6        3.34        3.49      0.54 o
  -5   7   6        0.82        0.80      0.43 o
  -4   7   6        3.05        2.03      0.47 o
  -3   7   6       44.12       38.14      1.11 o
  -2   7   6        4.84        4.21      0.45 o
  -1   7   6        1.50        1.64      0.38 o
   0   7   6       10.59       13.47      0.75 o
   1   7   6       49.53       45.32      1.51 o
   2   7   6        0.11        0.09      0.32 o
   3   7   6        0.00        0.17      0.43 o
   4   7   6        0.29        0.32      0.48 o
   5   7   6        1.62        1.58      0.57 o
   6   7   6        1.46        0.52      0.57 o
   7   7   6        3.81        3.29      0.75 o
  -6   8   6        6.71       10.60      1.08 o
  -5   8   6       19.31       22.73      1.01 o
  -4   8   6        1.08        0.98      0.47 o
  -3   8   6        5.87        8.99      0.57 o
  -2   8   6       16.42       16.06      0.64 o
  -1   8   6        3.17        4.26      0.49 o
   0   8   6       22.73       20.79      0.95 o
   1   8   6        8.19        7.43      0.84 o
   2   8   6        0.08        0.21      0.54 o
   3   8   6        4.95        4.56      0.79 o
   4   8   6       10.50       13.21      0.91 o
   5   8   6        0.01        0.50      0.59 o
   6   8   6        3.17        3.08      0.75 o
  -5   9   6        8.97       13.34      1.19 o
  -4   9   6        0.36        0.31      0.54 o
  -3   9   6        0.27        0.67      0.38 o
  -2   9   6        1.96        3.06      0.50 o
  -1   9   6        0.05        0.19      0.38 o
   0   9   6        4.61        5.03      0.79 o
   1   9   6        0.53        0.50      0.62 o
   2   9   6        3.09        2.31      0.75 o
   3   9   6        4.13        3.08      0.84 o
   4   9   6        0.11       -0.04      1.72 o
  -2  10   6       10.82       14.89      0.85 o
  -1  10   6        0.22        0.80      0.53 o
   0  10   6        2.78        4.47      1.72 o
   1  10   6        2.56        2.31      0.84 o
 -10   1   7        1.18        0.25      0.43 o
  -9   1   7        4.00        3.09      0.44 o
  -8   1   7       20.99       19.87      0.62 o
  -7   1   7        9.45        9.94      0.47 o
  -6   1   7      126.29      129.11      1.54 o
  -5   1   7       42.75       43.46      0.94 o
  -4   1   7      330.16      306.98      3.14 o
  -3   1   7       32.50       40.07      0.66 o
  -2   1   7        0.01        0.31      0.20 o
  -1   1   7      116.70      115.21      0.95 o
   0   1   7      410.62      402.46      2.52 o
   1   1   7      346.35      326.70      2.73 o
   2   1   7      338.95      325.39      2.58 o
   3   1   7       77.19       72.52      0.81 o
   4   1   7      118.52      127.76      1.29 o
   5   1   7        4.71        5.08      0.38 o
   6   1   7       10.35       11.42      0.41 o
   7   1   7       21.41       21.74      0.70 o
   8   1   7        3.66        4.50      0.46 o
   9   1   7        0.38        0.19      0.50 o
 -10   2   7        0.70        0.15      0.42 o
  -9   2   7        6.14        4.73      0.50 o
  -8   2   7        1.42        0.71      0.41 o
  -7   2   7       20.46       20.19      1.23 o
  -6   2   7       72.56       73.55      1.05 o
  -5   2   7      406.87      423.95      5.47 o
  -4   2   7       34.78       46.61      0.79 o
  -3   2   7       16.20       16.06      0.50 o
  -2   2   7      817.68      855.28      6.93 o
  -1   2   7      407.55      422.95      3.27 o
   0   2   7       85.61       86.67      0.85 o
   1   2   7       90.30      104.92      1.02 o
   2   2   7        0.00        0.20      0.13 o
   3   2   7      273.85      269.70      2.25 o
   4   2   7      175.47      175.21      1.62 o
   5   2   7        3.40        3.79      0.34 o
   6   2   7       13.60       13.01      0.53 o
   7   2   7        1.81        2.31      0.38 o
   8   2   7        2.73        2.53      0.54 o
   9   2   7        1.90        1.32      0.45 o
 -10   3   7        6.69        5.21      0.58 o
  -9   3   7        1.36        0.40      0.48 o
  -8   3   7        0.48        0.57      0.39 o
  -7   3   7        4.94        3.66      0.44 o
  -6   3   7       17.49       16.09      0.61 o
  -5   3   7       10.07        9.44      0.45 o
  -4   3   7      143.25      152.45      1.83 o
  -3   3   7        5.74        1.95      0.23 o
  -2   3   7       77.62       82.73      1.07 o
  -1   3   7      175.89      162.72      1.31 o
   0   3   7     1701.82     1830.04     13.36 o
   1   3   7      130.09      142.93      1.55 o
   2   3   7      257.80      271.79      2.55 o
   3   3   7       26.23       25.44      0.55 o
   4   3   7        4.55        3.45      0.35 o
   5   3   7        0.77        0.88      0.26 o
   6   3   7        0.32        0.10      0.28 o
   7   3   7        0.02       -0.30      0.30 o
   8   3   7        1.05        0.55      0.40 o
   9   3   7        0.93        1.29      0.50 o
  -9   4   7        0.07       -0.38      0.38 o
  -8   4   7        1.92        2.94      0.47 o
  -7   4   7        4.04        3.26      0.42 o
  -6   4   7        2.75        1.45      0.35 o
  -5   4   7       40.61       41.26      0.89 o
  -4   4   7       39.48       41.04      0.84 o
  -3   4   7        0.00        0.04      0.21 o
  -2   4   7       26.53       34.41      0.59 o
  -1   4   7       15.95       14.90      0.34 o
   0   4   7      110.12      105.32      1.24 o
   1   4   7      216.94      227.21      2.32 o
   2   4   7       76.67       71.07      0.96 o
   3   4   7       37.69       34.70      0.69 o
   4   4   7        1.45        1.58      0.27 o
   5   4   7       40.03       37.16      0.82 o
   6   4   7        5.44        5.27      0.49 o
   7   4   7        4.32        2.90      0.50 o
   8   4   7        2.47        2.29      0.61 o
  -9   5   7        0.22       -0.39      0.39 o
  -8   5   7        7.69        8.55      1.17 o
  -7   5   7        0.32        0.00      0.35 o
  -6   5   7        0.35        0.03      0.31 o
  -5   5   7       73.09       69.24      1.23 o
  -4   5   7       10.39        9.09      0.46 o
  -3   5   7       16.22       14.96      0.59 o
  -2   5   7        6.49        8.57      0.55 o
  -1   5   7       21.69       30.13      0.61 o
   0   5   7        0.06       -0.10      0.15 o
   1   5   7        2.34        3.12      0.30 o
   2   5   7      175.47      170.38      2.14 o
   3   5   7      153.83      137.87      1.90 o
   4   5   7       10.42       11.13      0.59 o
   5   5   7       49.84       46.51      1.20 o
   6   5   7       46.97       45.12      1.34 o
   7   5   7        2.05        1.62      0.59 o
   8   5   7        0.07       -0.40      0.52 o
  -8   6   7        0.25        0.39      0.42 o
  -7   6   7        3.70        3.49      0.79 o
  -6   6   7        4.66        3.15      0.43 o
  -5   6   7        0.22        0.22      0.31 o
  -4   6   7       63.67       63.10      1.18 o
  -3   6   7       36.34       34.11      0.86 o
  -2   6   7       32.23       27.98      0.76 o
  -1   6   7       11.48       11.45      0.55 o
   0   6   7       45.83       46.44      0.95 o
   1   6   7       25.00       20.28      0.67 o
   2   6   7        0.60        1.43      0.41 o
   3   6   7        0.23        1.03      0.37 o
   4   6   7       48.17       45.62      1.08 o
   5   6   7       10.57       10.77      0.77 o
   6   6   7        0.43        0.72      0.52 o
   7   6   7        0.27       -0.50      0.50 o
  -7   7   7        0.19        0.54      0.54 o
  -6   7   7        0.12       -0.17      0.60 o
  -5   7   7        0.75        0.80      0.44 o
  -4   7   7       30.61       33.70      1.15 o
  -3   7   7       63.46       66.43      1.28 o
  -2   7   7        0.89        0.45      0.33 o
  -1   7   7       72.35       75.15      1.23 o
   0   7   7        1.96        2.22      0.47 o
   1   7   7       17.88       16.49      1.04 o
   2   7   7        7.99        6.09      0.52 o
   3   7   7        7.32        6.21      0.61 o
   4   7   7        8.93        8.25      0.68 o
   5   7   7        0.00       -0.48      0.48 o
   6   7   7        0.97        0.08      0.76 o
  -6   8   7       18.40       22.50      1.72 o
  -5   8   7        0.70        1.12      0.51 o
  -4   8   7        0.47        0.45      0.48 o
  -3   8   7        0.14       -0.35      0.35 o
  -2   8   7       28.94       27.18      0.92 o
  -1   8   7       15.17       15.15      0.75 o
   0   8   7        0.21        0.18      0.47 o
   1   8   7        1.35        1.77      0.67 o
   2   8   7        3.75        2.55      0.71 o
   3   8   7        3.06        2.09      1.60 o
   4   8   7        0.45        1.18      0.55 o
   5   8   7        2.75        2.12      0.66 o
  -5   9   7        9.23       11.33      1.18 o
  -4   9   7        2.65        4.45      0.68 o
  -3   9   7        0.71        0.21      0.40 o
  -2   9   7        0.31        0.83      0.45 o
  -1   9   7        4.84        5.40      0.59 o
   0   9   7        9.27       10.71      1.30 o
   1   9   7        4.28        4.86      0.84 o
   2   9   7        0.53        0.49      0.77 o
   3   9   7        0.59        0.77      0.75 o
   4   9   7        1.37       -0.06      0.77 o
  -2  10   7        5.80        5.44      0.65 o
  -1  10   7        0.05        0.60      0.53 o
   0  10   7       24.79       31.73      1.27 o
   1  10   7        8.60       11.93      1.17 o
 -10   0   8        1.87        1.09      0.74 o
  -9   0   8       18.16       19.46      1.60 o
  -8   0   8        5.54        5.09      0.57 o
  -7   0   8       53.85       52.10      1.50 o
  -6   0   8        9.48        8.80      1.36 o
  -5   0   8      216.90      214.12      6.43 o
  -4   0   8      262.33      258.20      3.83 o
  -3   0   8     1089.87     1077.12     13.75 o
  -2   0   8       44.12       50.31      0.87 o
  -1   0   8     5418.66     5372.29     59.42 o
   0   0   8       44.76       51.79      0.69 o
   1   0   8      452.55      461.57      6.04 o
   2   0   8      705.65      778.18      8.22 o
   3   0   8      134.30      134.48      1.81 o
   4   0   8       48.33       49.42      0.99 o
   5   0   8        7.39       10.05      0.84 o
   6   0   8        8.56        8.11      0.54 o
   7   0   8        0.07       -0.47      0.50 o
   8   0   8        4.94        5.96      0.88 o
   9   0   8        1.82        0.41      0.75 o
 -10   1   8        4.27        4.82      0.54 o
  -9   1   8        0.51        0.62      0.38 o
  -8   1   8        3.39        2.11      0.41 o
  -7   1   8        1.66        2.16      0.33 o
  -6   1   8      143.49      148.96      1.96 o
  -5   1   8       10.27        8.56      0.40 o
  -4   1   8      177.74      181.42      2.05 o
  -3   1   8       34.08       30.93      0.59 o
  -2   1   8      741.85      738.88      5.54 o
  -1   1   8      513.66      509.11      3.57 o
   0   1   8        5.61        4.53      0.13 o
   1   1   8      358.19      357.18      2.78 o
   2   1   8       97.62       97.00      0.94 o
   3   1   8      243.32      235.71      3.75 o
   4   1   8       54.29       56.79      0.75 o
   5   1   8       23.36       21.08      0.50 o
   6   1   8        1.97        1.44      0.36 o
   7   1   8        3.17        3.15      0.39 o
   8   1   8        0.26       -0.37      0.44 o
   9   1   8        0.02       -0.44      0.48 o
 -10   2   8        0.00       -0.09      0.42 o
  -9   2   8       18.65       19.36      0.74 o
  -8   2   8        1.83        1.45      0.38 o
  -7   2   8       54.73       53.05      1.09 o
  -6   2   8       12.80       11.36      0.50 o
  -5   2   8       82.27       88.54      1.30 o
  -4   2   8       50.41       51.16      0.85 o
  -3   2   8       11.48       14.27      0.41 o
  -2   2   8      101.53      108.88      1.05 o
  -1   2   8      153.38      160.59      1.29 o
   0   2   8      147.78      153.55      1.38 o
   1   2   8       19.43       17.80      0.36 o
   2   2   8      121.31      121.23      1.31 o
   3   2   8       21.55       19.68      0.46 o
   4   2   8        0.86        1.22      0.25 o
   5   2   8       63.13       62.70      1.01 o
   6   2   8        5.70        4.93      0.40 o
   7   2   8       10.23       12.09      0.58 o
   8   2   8        1.54        1.49      0.42 o
   9   2   8        0.04       -0.33      0.54 o
 -10   3   8        0.19        0.10      0.46 o
  -9   3   8        0.46        0.59      0.43 o
  -8   3   8        4.16        3.68      0.46 o
  -7   3   8        0.10       -0.12      0.32 o
  -6   3   8       12.78       11.34      0.52 o
  -5   3   8        5.53        5.72      0.38 o
  -4   3   8       31.71       30.70      0.68 o
  -3   3   8      121.31      141.43      1.66 o
  -2   3   8      340.21      368.48      3.19 o
  -1   3   8       10.32        7.46      0.47 o
   0   3   8      170.20      163.03      1.49 o
   1   3   8      101.16       96.17      1.20 o
   2   3   8       84.19       86.80      1.08 o
   3   3   8        5.33        7.97      0.34 o
   4   3   8        9.71        9.65      0.41 o
   5   3   8       23.87       20.55      0.68 o
   6   3   8       22.58       25.25      0.71 o
   7   3   8       10.37        9.95      0.78 o
   8   3   8        0.24        0.21      0.40 o
   9   3   8        4.26        4.05      0.60 o
  -9   4   8        5.74        5.97      0.60 o
  -8   4   8        0.06        0.40      0.38 o
  -7   4   8        2.06        1.33      0.40 o
  -6   4   8        0.06        0.43      0.31 o
  -5   4   8       55.88       53.44      1.53 o
  -4   4   8        1.79        1.54      0.27 o
  -3   4   8        7.79        6.55      0.39 o
  -2   4   8        2.09        2.59      0.20 o
  -1   4   8       46.47       49.17      0.57 o
   0   4   8       14.30       16.56      0.38 o
   1   4   8      108.06      118.28      1.24 o
   2   4   8       52.20       50.62      0.95 o
   3   4   8        6.52        7.47      0.44 o
   4   4   8        8.41        9.04      0.84 o
   5   4   8       21.66       20.26      0.75 o
   6   4   8       19.72       20.65      0.84 o
   7   4   8        8.21        6.37      0.57 o
   8   4   8        0.36        0.46      0.54 o
  -9   5   8        0.26        0.37      0.47 o
  -8   5   8        5.62        4.74      0.55 o
  -7   5   8        0.38        0.28      0.38 o
  -6   5   8       23.17       21.82      0.89 o
  -5   5   8       32.40       32.23      0.83 o
  -4   5   8        6.08        4.30      0.37 o
  -3   5   8        4.23        3.41      0.27 o
  -2   5   8        0.05        0.46      0.23 o
  -1   5   8       30.00       30.33      1.06 o
   0   5   8        9.18        8.39      0.40 o
   1   5   8       16.75       18.48      0.55 o
   2   5   8        0.88        0.92      0.30 o
   3   5   8        8.09        4.86      0.46 o
   4   5   8       16.12       15.68      0.68 o
   5   5   8        6.84        6.46      0.54 o
   6   5   8        1.09        0.68      0.43 o
   7   5   8        3.33        3.77      0.66 o
   8   5   8        5.14        3.88      0.70 o
  -8   6   8        0.45        0.28      0.44 o
  -7   6   8        0.30        0.55      0.40 o
  -6   6   8        0.29        0.14      0.34 o
  -5   6   8        3.31        4.46      0.52 o
  -4   6   8        6.77        8.53      0.76 o
  -3   6   8       39.68       34.27      0.90 o
  -2   6   8       11.99        9.78      0.50 o
  -1   6   8       13.93       13.31      0.65 o
   0   6   8        9.01        7.36      0.52 o
   1   6   8       24.48       27.50      0.76 o
   2   6   8       15.08       18.64      0.68 o
   3   6   8       12.82       10.97      0.58 o
   4   6   8       31.87       32.20      0.95 o
   5   6   8       51.47       48.10      1.39 o
   6   6   8        5.36        4.88      0.68 o
   7   6   8        0.67        0.33      0.93 o
  -7   7   8        3.19        4.21      0.71 o
  -6   7   8        0.75        0.85      0.48 o
  -5   7   8        1.00        2.15      0.68 o
  -4   7   8        0.05        0.50      0.44 o
  -3   7   8        0.33        0.84      0.37 o
  -2   7   8       32.40       26.45      0.74 o
  -1   7   8      106.24       93.87      1.83 o
   0   7   8        1.88        2.56      0.54 o
   1   7   8       10.36        9.38      0.87 o
   2   7   8        1.90        1.68      0.62 o
   3   7   8        0.01       -0.38      0.38 o
   4   7   8        5.45        3.48      0.59 o
   5   7   8        0.35        0.28      0.52 o
   6   7   8        1.77        1.48      0.65 o
  -6   8   8        5.00        6.24      0.75 o
  -5   8   8        1.45        0.99      0.52 o
  -4   8   8        9.20       11.67      0.88 o
  -3   8   8        4.54        3.65      0.49 o
  -2   8   8       24.26       26.25      0.92 o
  -1   8   8       16.64       16.48      0.77 o
   0   8   8       11.38       10.48      0.81 o
   1   8   8        1.77        1.89      0.71 o
   2   8   8        1.14        0.41      0.67 o
   3   8   8        0.69        1.06      0.67 o
   4   8   8        0.62        0.85      0.54 o
   5   8   8        1.43        1.89      0.68 o
  -5   9   8        0.01        0.04      0.62 o
  -4   9   8        0.07        0.45      0.71 o
  -3   9   8        0.08       -0.43      0.44 o
  -2   9   8        0.90        1.96      0.50 o
  -1   9   8        0.25        1.56      0.48 o
   0   9   8        0.01        1.42      0.67 o
   1   9   8        5.98        4.92      0.84 o
   2   9   8        6.30        6.61      0.92 o
   3   9   8        4.33        4.92      0.92 o
   4   9   8        0.48        0.06      1.01 o
  -1  10   8        1.52        1.88      0.56 o
   0  10   8        9.64       11.64      0.91 o
 -10   1   9        2.46        1.71      0.50 o
  -9   1   9       11.10       12.41      0.67 o
  -8   1   9       15.51       13.59      0.66 o
  -7   1   9       64.03       65.38      1.17 o
  -6   1   9       70.80       69.80      1.18 o
  -5   1   9       38.61       37.33      0.79 o
  -4   1   9       80.15       78.33      1.11 o
  -3   1   9      915.09      929.22      8.47 o
  -2   1   9      282.42      299.61      2.44 o
  -1   1   9     2159.70     2210.85     16.01 o
   0   1   9        3.46        1.43      0.25 o
   1   1   9      169.86      184.71      1.58 o
   2   1   9      191.16      193.73      1.80 o
   3   1   9       34.18       35.54      0.60 o
   4   1   9       34.06       33.25      0.55 o
   5   1   9      138.83      137.36      1.66 o
   6   1   9        9.32       10.91      0.53 o
   7   1   9        0.01        0.06      0.37 o
   8   1   9        0.00       -0.30      0.47 o
   9   1   9        2.49        1.91      0.57 o
 -10   2   9        5.34        5.06      0.57 o
  -9   2   9        0.15        0.43      0.37 o
  -8   2   9        0.43        0.94      0.39 o
  -7   2   9      154.97      150.08      2.29 o
  -6   2   9        3.49        3.49      0.37 o
  -5   2   9       20.81       20.96      0.94 o
  -4   2   9      103.99      108.09      1.40 o
  -3   2   9      168.72      181.97      2.00 o
  -2   2   9       71.06       75.04      0.80 o
  -1   2   9       48.28       52.31      0.56 o
   0   2   9       27.96       30.79      0.46 o
   1   2   9      506.14      481.79      3.83 o
   2   2   9      240.52      236.48      2.26 o
   3   2   9       62.94       62.56      1.12 o
   4   2   9       18.17       17.58      0.60 o
   5   2   9       79.98       79.02      1.17 o
   6   2   9        8.93        8.33      0.46 o
   7   2   9       12.56       11.27      0.72 o
   8   2   9        1.29        0.73      0.45 o
   9   2   9        0.12       -0.47      0.47 o
 -10   3   9        0.00       -0.07      0.44 o
  -9   3   9       15.64       17.88      0.82 o
  -8   3   9       10.21        8.56      0.68 o
  -7   3   9       48.06       49.72      1.08 o
  -6   3   9       58.89       57.25      1.25 o
  -5   3   9       64.62       62.03      1.10 o
  -4   3   9      114.47      110.33      1.49 o
  -3   3   9        0.14        0.26      0.16 o
  -2   3   9      263.78      301.54      2.29 o
  -1   3   9       12.20       17.37      0.36 o
   0   3   9       28.36       41.94      0.62 o
   1   3   9        1.09        1.66      0.43 o
   2   3   9        3.05        4.17      0.29 o
   3   3   9       22.59       23.77      0.55 o
   4   3   9       27.30       26.95      0.94 o
   5   3   9        0.00       -0.15      0.23 o
   6   3   9        4.83        3.20      0.38 o
   7   3   9        0.13       -0.33      0.33 o
   8   3   9        5.01        3.71      0.56 o
  -9   4   9        0.08       -0.44      0.44 o
  -8   4   9        0.23        0.13      0.35 o
  -7   4   9        0.41       -0.32      0.32 o
  -6   4   9       13.50       14.95      0.62 o
  -5   4   9        0.11        0.03      0.25 o
  -4   4   9       31.75       26.91      0.99 o
  -3   4   9       32.54       29.70      0.66 o
  -2   4   9        9.63        8.90      0.39 o
  -1   4   9        0.10        0.68      0.15 o
   0   4   9        5.37        6.87      0.28 o
   1   4   9        6.78        5.00      0.31 o
   2   4   9        0.63        0.59      0.25 o
   3   4   9       12.69       13.00      0.56 o
   4   4   9       25.72       26.31      0.86 o
   5   4   9        1.41        1.07      0.40 o
   6   4   9        0.24       -0.38      0.38 o
   7   4   9       12.82       12.69      0.77 o
   8   4   9        4.03        3.81      0.66 o
  -9   5   9        0.01        0.02      0.45 o
  -8   5   9        1.14        1.69      0.45 o
  -7   5   9        2.32        2.49      0.46 o
  -6   5   9       10.68        9.85      0.56 o
  -5   5   9        0.03        0.07      0.29 o
  -4   5   9        4.18        4.42      0.39 o
  -3   5   9        0.09       -0.11      0.29 o
  -2   5   9        2.05        2.53      0.30 o
  -1   5   9       48.92       46.77      0.77 o
   0   5   9       11.28        9.41      0.40 o
   1   5   9       40.48       38.66      0.77 o
   2   5   9       26.80       28.90      0.78 o
   3   5   9        0.97        1.21      0.35 o
   4   5   9      100.64      102.03      1.66 o
   5   5   9       39.17       40.30      1.08 o
   6   5   9        0.01       -0.16      0.39 o
   7   5   9        4.06        3.01      0.68 o
   8   5   9        0.03        0.62      0.61 o
  -8   6   9        4.17        4.67      0.67 o
  -7   6   9        5.51        7.13      0.69 o
  -6   6   9        5.10        5.45      0.58 o
  -5   6   9        0.26       -0.04      0.36 o
  -4   6   9       14.33       11.43      0.67 o
  -3   6   9        7.44        7.07      0.48 o
  -2   6   9       10.69       13.74      0.60 o
  -1   6   9        0.03        0.05      0.27 o
   0   6   9        1.09        0.70      0.34 o
   1   6   9       12.03       10.53      0.54 o
   2   6   9        0.46        0.19      0.46 o
   3   6   9        0.19        0.27      0.35 o
   4   6   9       48.88       47.97      1.15 o
   5   6   9       16.96       16.32      0.91 o
   6   6   9        4.22        3.87      0.84 o
   7   6   9        4.30        3.66      0.77 o
  -7   7   9        3.35        4.19      0.63 o
  -6   7   9        0.82        2.04      0.51 o
  -5   7   9        8.84       10.39      0.73 o
  -4   7   9       13.49       14.38      1.02 o
  -3   7   9        1.42        0.40      0.35 o
  -2   7   9       51.24       60.42      1.61 o
  -1   7   9       78.01       77.42      1.49 o
   0   7   9        3.92        1.18      0.48 o
   1   7   9        9.70        8.58      0.66 o
   2   7   9        2.81        4.08      0.55 o
   3   7   9        0.53        0.83      0.41 o
   4   7   9       22.74       21.96      1.02 o
   5   7   9        1.95        1.64      0.57 o
   6   7   9       14.31       13.94      0.98 o
  -6   8   9        7.08        7.96      1.01 o
  -5   8   9        1.20        0.92      0.54 o
  -4   8   9       10.82       15.83      0.90 o
  -3   8   9        0.26       -0.41      0.43 o
  -2   8   9       20.94       18.39      1.11 o
  -1   8   9       13.98       13.38      0.73 o
   0   8   9       34.73       31.80      1.18 o
   1   8   9       30.39       28.92      1.38 o
   2   8   9        0.73        0.11      0.65 o
   3   8   9        0.05       -0.49      0.57 o
   4   8   9        0.14       -0.24      0.71 o
   5   8   9        3.80        3.55      0.70 o
  -4   9   9        0.03       -0.03      0.65 o
  -3   9   9        2.71        2.82      0.55 o
  -2   9   9        7.03        7.94      0.69 o
  -1   9   9        9.32        8.96      0.69 o
   0   9   9       30.87       33.53      1.55 o
   1   9   9        0.62        1.83      0.75 o
   2   9   9       22.87       27.54      1.51 o
   3   9   9        1.78        1.30      0.84 o
 -10   0  10        2.23        0.89      0.67 o
  -9   0  10       38.60       38.73      1.50 o
  -8   0  10       13.54       16.02      0.99 o
  -7   0  10       29.57       28.31      1.13 o
  -6   0  10       14.03       13.46      0.79 o
  -5   0  10        0.98        1.62      0.33 o
  -4   0  10        8.36       15.45      0.71 o
  -3   0  10        3.05        5.50      0.37 o
  -2   0  10      220.78      206.19      2.54 o
  -1   0  10     3440.06     3637.98     37.01 o
   0   0  10     2196.49     2271.94     23.26 o
   1   0  10     1905.57     2044.01     20.53 o
   2   0  10      132.20      128.88      1.74 o
   3   0  10      192.17      210.35      2.66 o
   4   0  10      192.51      185.01      2.48 o
   5   0  10       32.37       31.25      0.99 o
   6   0  10       49.00       44.79      2.07 o
   7   0  10       87.97       91.55      2.38 o
   8   0  10        0.31       -0.30      0.65 o
   9   0  10        3.15        2.96      0.91 o
 -10   1  10        0.03        0.40      0.47 o
  -9   1  10        9.06        8.69      0.57 o
  -8   1  10        0.23        0.51      0.37 o
  -7   1  10        0.86       -0.06      0.31 o
  -6   1  10        3.26        3.37      0.37 o
  -5   1  10       13.34       13.49      0.50 o
  -4   1  10       95.11      104.47      1.36 o
  -3   1  10       15.43       10.39      0.56 o
  -2   1  10      224.60      227.23      1.94 o
  -1   1  10     1189.61     1241.90      9.15 o
   0   1  10      412.50      466.35      2.95 o
   1   1  10     1109.40     1120.99      8.27 o
   2   1  10        1.25        4.10      0.20 o
   3   1  10        3.60        3.05      0.22 o
   4   1  10        7.89        6.02      0.30 o
   5   1  10      129.32      119.16      1.52 o
   6   1  10       20.92       20.58      0.68 o
   7   1  10       29.12       27.46      1.06 o
   8   1  10        7.51        7.27      0.65 o
   9   1  10        5.40        5.51      0.68 o
 -10   2  10        4.57        4.86      0.57 o
  -9   2  10        6.87        7.66      0.62 o
  -8   2  10       11.54       10.36      0.72 o
  -7   2  10       96.67       90.17      1.52 o
  -6   2  10       50.38       51.31      1.02 o
  -5   2  10      242.32      244.86      2.74 o
  -4   2  10      104.27      103.50      1.40 o
  -3   2  10      250.79      266.63      2.78 o
  -2   2  10        1.69        2.98      0.18 o
  -1   2  10       44.11       41.08      0.52 o
   0   2  10        5.48       12.23      0.22 o
   1   2  10      101.85       92.43      1.06 o
   2   2  10       19.95       17.27      0.70 o
   3   2  10        9.57        7.42      0.33 o
   4   2  10        1.46        1.26      0.30 o
   5   2  10       17.11       19.23      0.62 o
   6   2  10       33.79       33.31      0.83 o
   7   2  10        1.03        0.72      0.37 o
   8   2  10       10.28       10.23      0.72 o
   9   2  10        1.00       -0.03      0.79 o
 -10   3  10        9.65       10.41      1.66 o
  -9   3  10        1.18        0.99      0.45 o
  -8   3  10        6.48        5.93      0.69 o
  -7   3  10       32.29       32.77      1.08 o
  -6   3  10       43.51       41.90      0.95 o
  -5   3  10      237.73      234.53      2.69 o
  -4   3  10      120.40      117.22      1.76 o
  -3   3  10        5.20        5.51      0.45 o
  -2   3  10        9.35        8.38      0.33 o
  -1   3  10       21.19       25.15      0.45 o
   0   3  10      143.52      138.68      1.87 o
   1   3  10       65.70       61.83      0.94 o
   2   3  10       12.97        9.63      0.44 o
   3   3  10       49.26       48.61      0.80 o
   4   3  10       16.11       17.02      0.54 o
   5   3  10        0.17       -0.24      0.33 o
   6   3  10        0.43        0.07      0.40 o
   7   3  10       16.74       17.06      0.81 o
   8   3  10        0.04       -0.44      0.44 o
  -9   4  10        0.96        0.95      0.49 o
  -8   4  10        0.69        0.17      0.39 o
  -7   4  10       11.04        9.61      0.85 o
  -6   4  10        5.96        5.97      0.49 o
  -5   4  10        4.36        4.69      0.38 o
  -4   4  10       84.89       78.65      1.24 o
  -3   4  10      216.87      209.71      2.37 o
  -2   4  10       24.47       27.11      0.65 o
  -1   4  10      113.44      110.41      1.41 o
   0   4  10       49.83       48.90      0.70 o
   1   4  10       14.17       16.00      0.52 o
   2   4  10      207.67      198.45      2.41 o
   3   4  10        0.35        0.43      0.41 o
   4   4  10       10.37        8.64      0.68 o
   5   4  10        0.17       -0.36      0.36 o
   6   4  10        2.48        2.10      0.46 o
   7   4  10        3.51        4.62      0.60 o
   8   4  10        0.07        0.04      0.51 o
  -9   5  10        1.38        1.98      0.57 o
  -8   5  10        5.64        4.95      0.54 o
  -7   5  10        7.28        6.86      0.56 o
  -6   5  10       18.21       15.94      0.70 o
  -5   5  10        3.68        3.19      0.50 o
  -4   5  10        0.92        0.49      0.33 o
  -3   5  10       20.17       18.08      0.73 o
  -2   5  10        4.59        5.42      0.37 o
  -1   5  10        0.76        1.07      0.24 o
   0   5  10       22.21       20.61      0.59 o
   1   5  10       36.22       29.74      0.89 o
   2   5  10       57.44       48.23      1.05 o
   3   5  10        0.04       -0.12      0.32 o
   4   5  10       13.55       10.86      0.63 o
   5   5  10        6.71        5.69      0.53 o
   6   5  10        0.01       -0.01      0.41 o
   7   5  10        0.83        0.98      0.56 o
  -8   6  10        0.92        0.49      0.55 o
  -7   6  10        0.40        0.65      0.50 o
  -6   6  10        1.88        2.81      0.55 o
  -5   6  10        1.06        1.33      0.47 o
  -4   6  10       40.89       41.81      1.18 o
  -3   6  10        8.30        5.56      0.46 o
  -2   6  10       28.70       34.22      0.88 o
  -1   6  10       73.37       66.89      1.30 o
   0   6  10        1.14        0.29      0.33 o
   1   6  10        0.06       -0.23      0.38 o
   2   6  10        0.02       -0.38      0.38 o
   3   6  10       27.88       25.82      0.87 o
   4   6  10       33.12       32.17      0.98 o
   5   6  10        6.53        6.68      0.60 o
   6   6  10       20.27       22.38      1.11 o
   7   6  10       10.49        9.98      0.93 o
  -7   7  10        0.31        0.42      0.54 o
  -6   7  10        0.03       -0.01      0.53 o
  -5   7  10        1.91        3.18      0.60 o
  -4   7  10        2.56        4.77      0.93 o
  -3   7  10        5.47        3.32      0.44 o
  -2   7  10       44.06       38.61      1.07 o
  -1   7  10        1.00        1.13      0.41 o
   0   7  10       22.33       20.21      0.97 o
   1   7  10        4.59        3.65      0.57 o
   2   7  10        0.03       -0.43      0.43 o
   3   7  10        0.00       -0.27      0.37 o
   4   7  10        3.52        3.94      0.61 o
   5   7  10        1.18        0.43      0.57 o
   6   7  10       17.64       19.56      1.14 o
  -6   8  10        1.33        1.04      0.56 o
  -5   8  10        0.39        0.25      0.50 o
  -4   8  10       11.41       14.10      1.11 o
  -3   8  10        0.00        0.38      0.51 o
  -2   8  10       15.09       18.36      0.84 o
  -1   8  10        3.11        4.66      0.54 o
   0   8  10       62.50       69.34      1.77 o
   1   8  10       19.01       20.57      1.30 o
   2   8  10        4.08        3.69      0.95 o
   3   8  10        4.75        5.73      0.88 o
   4   8  10        2.15        1.95      0.75 o
   5   8  10        2.24        2.51      0.73 o
  -4   9  10        0.79        1.69      0.79 o
  -3   9  10        0.27        0.18      0.49 o
  -2   9  10        2.40        1.98      0.64 o
  -1   9  10        2.20        2.83      0.55 o
   0   9  10        8.41        9.23      0.84 o
   1   9  10        6.91        9.79      1.04 o
   2   9  10        2.08        3.25      0.84 o
   3   9  10        4.93        5.24      1.36 o
 -10   1  11        2.80        2.95      0.58 o
  -9   1  11        1.21        1.36      0.45 o
  -8   1  11        6.71        7.61      0.57 o
  -7   1  11       27.79       29.54      0.83 o
  -6   1  11       35.50       35.40      0.84 o
  -5   1  11        0.57        0.57      0.25 o
  -4   1  11       23.07       24.13      0.61 o
  -3   1  11        0.16        0.06      0.14 o
  -2   1  11       20.08       18.12      0.39 o
  -1   1  11      571.62      667.69      5.10 o
   0   1  11      144.81      151.65      1.17 o
   1   1  11      788.54      821.35      6.18 o
   2   1  11       10.22        8.21      0.23 o
   3   1  11        3.44        3.91      0.26 o
   4   1  11        3.57        1.81      0.25 o
   5   1  11       89.52       85.21      1.24 o
   6   1  11       38.19       37.57      1.24 o
   7   1  11       64.25       63.79      1.71 o
   8   1  11       20.61       22.33      1.42 o
 -10   2  11        4.52        5.57      0.59 o
  -9   2  11        0.03       -0.40      0.40 o
  -8   2  11        6.82        7.78      0.57 o
  -7   2  11       11.42       11.66      0.60 o
  -6   2  11        8.19        8.83      0.49 o
  -5   2  11      228.00      226.01      2.68 o
  -4   2  11       68.62       67.35      1.07 o
  -3   2  11      117.07      131.01      1.59 o
  -2   2  11       40.53       43.82      0.61 o
  -1   2  11        6.73        6.57      0.22 o
   0   2  11      530.01      551.71      3.71 o
   1   2  11      330.87      299.35      2.45 o
   2   2  11       58.00       62.23      0.88 o
   3   2  11      206.85      208.81      2.16 o
   4   2  11        0.37        0.00      0.25 o
   5   2  11       14.61       15.04      1.18 o
   6   2  11       31.88       28.23      0.81 o
   7   2  11       27.45       29.49      0.85 o
   8   2  11        4.27        3.84      0.96 o
  -9   3  11        0.61       -0.30      0.41 o
  -8   3  11        2.25        2.40      0.52 o
  -7   3  11       22.15       19.52      0.82 o
  -6   3  11       59.80       60.94      1.21 o
  -5   3  11      151.10      151.66      1.97 o
  -4   3  11       56.38       58.19      1.01 o
  -3   3  11       17.97       20.83      0.54 o
  -2   3  11       15.54       18.65      0.41 o
  -1   3  11       38.73       37.75      0.64 o
   0   3  11       18.19       14.83      0.34 o
   1   3  11       39.01       43.64      0.79 o
   2   3  11      220.67      219.00      2.57 o
   3   3  11       21.72       25.26      0.77 o
   4   3  11        5.04        6.90      0.50 o
   5   3  11       14.71       13.98      0.67 o
   6   3  11       14.24       15.28      0.75 o
   7   3  11        2.71        2.68      0.53 o
   8   3  11        1.93        1.14      0.54 o
  -9   4  11       12.11       11.70      0.76 o
  -8   4  11        2.60        1.79      0.44 o
  -7   4  11       41.87       41.89      1.04 o
  -6   4  11       41.88       38.14      0.93 o
  -5   4  11      126.65      121.37      1.95 o
  -4   4  11        7.84        8.42      0.44 o
  -3   4  11       90.87       94.76      1.62 o
  -2   4  11       15.99       14.28      0.67 o
  -1   4  11       57.29       53.17      0.75 o
   0   4  11        4.31        5.38      0.34 o
   1   4  11       80.61       75.92      1.14 o
   2   4  11       34.40       32.77      0.84 o
   3   4  11       15.90       14.05      0.62 o
   4   4  11        4.92        3.75      0.46 o
   5   4  11        0.01       -0.35      0.35 o
   6   4  11        1.19        0.67      0.46 o
   7   4  11        2.31        2.11      0.52 o
   8   4  11        0.61       -0.43      0.48 o
  -8   5  11        1.19        1.87      0.66 o
  -7   5  11        9.72        9.35      0.69 o
  -6   5  11       33.27       33.36      1.40 o
  -5   5  11       48.99       44.41      1.73 o
  -4   5  11       24.37       22.10      1.15 o
  -3   5  11      104.32       95.31      1.75 o
  -2   5  11       30.19       29.77      0.91 o
  -1   5  11       15.28       16.62      0.61 o
   0   5  11       85.61       77.71      1.19 o
   1   5  11       24.65       20.98      0.63 o
   2   5  11        7.50        7.70      0.50 o
   3   5  11        0.10       -0.34      0.34 o
   4   5  11       15.04       14.52      0.69 o
   5   5  11        5.54        6.06      0.56 o
   6   5  11        3.85        4.14      0.56 o
   7   5  11        0.44        0.39      0.61 o
  -8   6  11        0.57        2.85      1.03 o
  -7   6  11        0.46        0.19      0.48 o
  -6   6  11       20.20       18.10      0.89 o
  -5   6  11       24.31       28.36      1.38 o
  -4   6  11       60.16       58.33      1.42 o
  -3   6  11        0.11        0.63      0.35 o
  -2   6  11        6.76        5.47      0.58 o
  -1   6  11       36.32       31.29      0.95 o
   0   6  11        1.68        2.32      0.41 o
   1   6  11       27.38       24.64      0.98 o
   2   6  11       13.24       11.73      0.61 o
   3   6  11        5.25        3.58      0.47 o
   4   6  11       29.99       28.99      0.96 o
   5   6  11        0.29        0.35      0.44 o
   6   6  11       14.89       16.93      1.00 o
  -7   7  11        2.50        3.81      0.66 o
  -6   7  11        7.53        8.73      0.77 o
  -5   7  11        1.56        1.80      0.52 o
  -4   7  11        5.15        5.16      0.61 o
  -3   7  11       14.81       15.87      0.87 o
  -2   7  11       48.53       50.40      1.49 o
  -1   7  11       30.93       27.58      0.91 o
   0   7  11        0.22        0.03      0.41 o
   1   7  11       29.68       30.22      1.11 o
   2   7  11        1.56        1.54      0.50 o
   3   7  11        6.76        6.93      0.68 o
   4   7  11        4.29        3.95      0.68 o
   5   7  11        1.00        1.71      0.63 o
  -6   8  11        2.52        3.16      0.67 o
  -5   8  11        0.05       -0.15      0.51 o
  -4   8  11        0.04        0.36      0.65 o
  -3   8  11        6.15        4.93      0.59 o
  -2   8  11        0.93        0.28      0.43 o
  -1   8  11        3.22        2.51      0.51 o
   0   8  11       48.76       51.90      1.59 o
   1   8  11       36.31       36.04      1.59 o
   2   8  11       12.31       10.67      0.84 o
   3   8  11       10.44        9.72      1.04 o
   4   8  11        0.01       -0.54      0.62 o
  -4   9  11        0.75        0.51      0.66 o
  -3   9  11        3.05        3.44      0.61 o
  -2   9  11        0.10        0.19      0.48 o
  -1   9  11        0.01        0.36      0.45 o
   0   9  11        5.98        7.61      0.79 o
   1   9  11        3.85        6.71      2.78 o
   2   9  11       39.66       42.86      1.84 o
 -10   0  12        0.15        0.26      0.71 o
  -9   0  12        0.89        3.30      0.75 o
  -8   0  12        1.45        1.60      0.59 o
  -7   0  12        5.05        3.96      0.65 o
  -6   0  12       40.09       35.66      1.25 o
  -5   0  12        8.27        8.06      0.59 o
  -4   0  12        3.55        3.21      0.42 o
  -3   0  12       31.41       30.25      0.77 o
  -2   0  12      712.80      747.60      8.09 o
  -1   0  12      312.65      309.89      3.62 o
   0   0  12       59.18       50.21      2.75 o
   1   0  12      100.32      105.36      1.46 o
   2   0  12      221.83      249.61      3.05 o
   3   0  12       27.97       28.67      0.74 o
   4   0  12        5.32        4.37      0.50 o
   5   0  12        7.46        6.45      1.06 o
   6   0  12      166.72      167.51      4.75 o
   7   0  12      100.98       98.35      2.61 o
   8   0  12        9.74        9.56      1.42 o
 -10   1  12        0.75        0.11      0.52 o
  -9   1  12       16.12       17.20      0.81 o
  -8   1  12        1.18        1.99      0.43 o
  -7   1  12       14.42       13.78      0.64 o
  -6   1  12       41.09       38.45      0.91 o
  -5   1  12       10.38        9.72      0.46 o
  -4   1  12       36.62       38.38      0.79 o
  -3   1  12       50.98       62.56      0.79 o
  -2   1  12       10.97       11.50      0.34 o
  -1   1  12        4.98        5.57      0.26 o
   0   1  12      573.11      559.77      3.75 o
   1   1  12      651.62      680.48      4.79 o
   2   1  12       18.56       17.57      0.40 o
   3   1  12      309.76      304.44      2.91 o
   4   1  12       18.13       16.85      0.54 o
   5   1  12        7.71        8.42      0.45 o
   6   1  12        1.66        2.06      0.63 o
   7   1  12        1.75        2.97      0.52 o
   8   1  12       36.05       39.67      1.57 o
 -10   2  12        0.32        1.08      0.52 o
  -9   2  12        9.63        9.74      0.69 o
  -8   2  12       38.63       38.73      1.61 o
  -7   2  12        2.29        3.40      0.60 o
  -6   2  12       15.82       16.33      0.63 o
  -5   2  12       55.64       57.04      1.06 o
  -4   2  12       96.89       97.95      1.38 o
  -3   2  12       48.26       55.66      0.81 o
  -2   2  12       52.87       44.43      0.62 o
  -1   2  12        2.17        2.59      0.19 o
   0   2  12      695.78      706.51      4.68 o
   1   2  12       30.91       28.92      0.43 o
   2   2  12      213.02      208.85      2.14 o
   3   2  12      365.51      341.76      3.24 o
   4   2  12       66.44       65.09      1.04 o
   5   2  12       49.01       50.16      1.12 o
   6   2  12       31.53       31.93      1.01 o
   7   2  12        8.22        8.97      0.84 o
   8   2  12        1.53        2.32      0.68 o
  -9   3  12        4.20        3.82      0.54 o
  -8   3  12        0.55       -0.16      0.39 o
  -7   3  12        6.64        5.97      0.50 o
  -6   3  12       98.23       91.15      1.47 o
  -5   3  12      344.08      335.79      4.27 o
  -4   3  12       49.80       47.87      1.64 o
  -3   3  12      871.41      827.28      7.74 o
  -2   3  12      158.89      154.18      1.53 o
  -1   3  12       16.94       17.42      0.42 o
   0   3  12       13.41       12.68      0.34 o
   1   3  12        3.96        4.24      0.33 o
   2   3  12      257.65      245.58      3.50 o
   3   3  12        0.34        0.10      0.37 o
   4   3  12       89.91       81.20      1.45 o
   5   3  12        1.19        0.26      0.41 o
   6   3  12        0.00       -0.40      0.40 o
   7   3  12        0.01       -0.44      0.44 o
   8   3  12        0.54        0.99      0.66 o
  -9   4  12       11.32       11.98      0.79 o
  -8   4  12        1.54        1.82      0.45 o
  -7   4  12       11.26       11.78      0.63 o
  -6   4  12        8.93        8.76      0.56 o
  -5   4  12      121.53      111.79      1.99 o
  -4   4  12      287.46      282.89      3.68 o
  -3   4  12      112.55      117.01      1.93 o
  -2   4  12      203.26      193.99      2.09 o
  -1   4  12        4.37        5.08      0.28 o
   0   4  12       61.08       59.18      0.90 o
   1   4  12      160.95      151.10      1.82 o
   2   4  12       12.31       11.02      0.56 o
   3   4  12       77.57       67.56      1.29 o
   4   4  12        3.86        3.22      0.47 o
   5   4  12        0.40       -0.03      0.44 o
   6   4  12        4.39        3.62      0.56 o
   7   4  12        0.11       -0.45      0.45 o
  -8   5  12        0.00       -0.21      0.50 o
  -7   5  12       14.19       12.53      0.80 o
  -6   5  12        4.46        4.29      0.54 o
  -5   5  12       29.87       29.63      1.03 o
  -4   5  12        0.38        2.14      0.50 o
  -3   5  12        6.58       10.31      0.64 o
  -2   5  12      106.47      105.76      1.58 o
  -1   5  12        0.78        0.01      0.33 o
   0   5  12        0.14        0.05      0.34 o
   1   5  12       43.67       36.47      0.91 o
   2   5  12       18.11       17.54      0.71 o
   3   5  12       47.70       43.47      1.08 o
   4   5  12       20.67       18.97      1.02 o
   5   5  12        5.40        5.09      0.58 o
   6   5  12        0.14       -0.20      0.50 o
   7   5  12        2.94        3.24      0.62 o
  -8   6  12        5.67        7.78      0.84 o
  -7   6  12        0.00        0.45      0.54 o
  -6   6  12        2.72        4.16      0.58 o
  -5   6  12        5.52        6.99      0.65 o
  -4   6  12        0.21        0.04      0.41 o
  -3   6  12        3.17        2.94      0.42 o
  -2   6  12        9.25        9.04      0.65 o
  -1   6  12       79.79       64.86      1.32 o
   0   6  12        2.29        1.16      0.40 o
   1   6  12      111.05      100.23      2.06 o
   2   6  12       13.98       12.93      0.70 o
   3   6  12        0.30       -0.27      0.40 o
   4   6  12        0.29        0.05      0.40 o
   5   6  12        1.66        2.77      0.55 o
   6   6  12       13.77       13.79      1.00 o
  -7   7  12        0.02       -0.14      0.58 o
  -6   7  12        5.34        4.73      0.69 o
  -5   7  12        1.23        0.79      0.57 o
  -4   7  12        1.94        2.13      0.54 o
  -3   7  12        0.01       -0.62      0.62 o
  -2   7  12        1.23        1.31      0.48 o
  -1   7  12        0.61        1.21      0.43 o
   0   7  12       59.88       52.50      1.13 o
   1   7  12        6.25        5.92      0.66 o
   2   7  12        9.06        6.31      0.68 o
   3   7  12        2.30        2.08      0.69 o
   4   7  12        0.34        0.13      0.48 o
   5   7  12       13.63       17.23      1.13 o
  -5   8  12        1.80        2.08      0.82 o
  -4   8  12        0.37        0.30      0.65 o
  -3   8  12        2.09        2.77      0.57 o
  -2   8  12        0.29        0.55      0.47 o
  -1   8  12       10.42       10.78      0.71 o
   0   8  12       23.66       24.60      0.98 o
   1   8  12        0.15        0.34      0.65 o
   2   8  12        8.25        8.93      1.27 o
   3   8  12        0.06       -0.77      0.77 o
   4   8  12        0.06       -0.12      0.67 o
  -3   9  12        0.55       -0.48      0.48 o
  -2   9  12        0.40        0.88      0.50 o
  -1   9  12        2.20        2.77      0.59 o
   0   9  12        3.12        4.31      0.73 o
   1   9  12        4.81        4.46      0.88 o
   2   9  12       12.76       14.45      1.26 o
 -10   1  13        0.19       -0.03      0.49 o
  -9   1  13       13.74       14.18      1.02 o
  -8   1  13       13.02       16.13      0.74 o
  -7   1  13        6.81        6.42      0.51 o
  -6   1  13        7.28        6.71      0.44 o
  -5   1  13       79.48       77.85      1.48 o
  -4   1  13       45.98       43.82      0.87 o
  -3   1  13       12.04        8.05      0.31 o
  -2   1  13       95.11       79.41      0.96 o
  -1   1  13       60.14       60.35      0.75 o
   0   1  13      174.84      167.05      1.34 o
   1   1  13      292.76      287.87      2.23 o
   2   1  13       29.60       31.19      0.46 o
   3   1  13       73.57       77.00      1.11 o
   4   1  13        5.08        3.75      0.41 o
   5   1  13        1.41        1.39      0.31 o
   6   1  13       13.90       13.17      0.68 o
   7   1  13       34.70       36.08      1.11 o
   8   1  13       23.69       26.52      1.56 o
  -9   2  13       22.01       24.12      0.96 o
  -8   2  13        4.01        4.96      0.54 o
  -7   2  13        3.98        3.27      0.43 o
  -6   2  13       18.93       17.71      0.68 o
  -5   2  13       96.43       89.56      1.40 o
  -4   2  13        2.67        1.86      0.45 o
  -3   2  13       47.65       45.02      0.78 o
  -2   2  13        0.39        0.24      0.16 o
  -1   2  13       13.45       13.33      0.29 o
   0   2  13        0.37        2.15      0.20 o
   1   2  13        1.64        2.17      0.48 o
   2   2  13      186.75      181.35      2.39 o
   3   2  13      352.52      350.78      3.81 o
   4   2  13        4.48        5.47      0.71 o
   5   2  13       75.11       74.05      1.43 o
   6   2  13       20.83       22.41      0.88 o
   7   2  13        0.70        0.48      0.61 o
   8   2  13       18.62       19.38      1.11 o
  -9   3  13        9.16        9.07      0.70 o
  -8   3  13        2.55        3.82      0.49 o
  -7   3  13       12.77       12.68      0.65 o
  -6   3  13        0.58        0.70      0.34 o
  -5   3  13        1.95        3.14      0.39 o
  -4   3  13       50.23       50.81      0.98 o
  -3   3  13        1.51        3.62      0.43 o
  -2   3  13       38.30       39.46      0.71 o
  -1   3  13        1.00        0.97      0.20 o
   0   3  13        1.89        2.13      0.30 o
   1   3  13      177.77      166.65      2.12 o
   2   3  13      294.47      281.35      3.21 o
   3   3  13      114.59      114.37      1.99 o
   4   3  13      264.51      264.85      3.18 o
   5   3  13        1.36        1.55      0.47 o
   6   3  13        7.93        5.80      0.61 o
   7   3  13        1.61        1.15      0.64 o
   8   3  13        0.01       -0.84      0.84 o
  -9   4  13        2.09        3.14      0.54 o
  -8   4  13       11.86       13.02      0.73 o
  -7   4  13       11.61       10.72      0.74 o
  -6   4  13       12.57       12.20      0.72 o
  -5   4  13      140.86      125.04      2.14 o
  -4   4  13      123.05      119.57      2.03 o
  -3   4  13      575.98      540.32      7.07 o
  -2   4  13       19.80       17.48      0.64 o
  -1   4  13      384.99      371.10      3.26 o
   0   4  13       84.75       84.68      1.38 o
   1   4  13       23.79       23.76      0.77 o
   2   4  13      191.08      182.35      2.37 o
   3   4  13        7.96        8.54      0.67 o
   4   4  13       25.14       27.36      0.96 o
   5   4  13        3.45        3.22      0.54 o
   6   4  13        0.25       -0.27      0.49 o
   7   4  13        0.03       -0.48      0.48 o
  -8   5  13        0.00       -0.51      0.51 o
  -7   5  13       10.75       10.99      0.77 o
  -6   5  13       13.05       10.89      0.81 o
  -5   5  13        1.27        2.60      0.48 o
  -4   5  13      289.37      264.77      3.62 o
  -3   5  13       16.01       11.62      0.66 o
  -2   5  13      310.85      303.46      5.04 o
  -1   5  13       19.73       12.44      0.58 o
   0   5  13        8.94        6.95      0.61 o
   1   5  13       82.41       71.47      1.31 o
   2   5  13        2.56        2.30      0.43 o
   3   5  13       67.15       65.83      1.34 o
   4   5  13        1.15        0.45      0.44 o
   5   5  13       20.39       22.71      0.94 o
   6   5  13        3.12        2.98      0.57 o
   7   5  13        0.43       -0.30      0.53 o
  -7   6  13       25.74       29.95      1.22 o
  -6   6  13        2.41        2.27      0.55 o
  -5   6  13       11.03        8.05      0.67 o
  -4   6  13        1.17        1.59      0.68 o
  -3   6  13       69.59       67.22      2.02 o
  -2   6  13       17.17       12.75      0.70 o
  -1   6  13       13.09       14.40      0.64 o
   0   6  13        6.04        7.05      0.51 o
   1   6  13       80.37       75.24      1.73 o
   2   6  13        1.69        1.96      0.44 o
   3   6  13       15.27       14.80      0.72 o
   4   6  13        4.34        4.64      0.56 o
   5   6  13       17.20       20.14      0.90 o
   6   6  13        9.13       11.07      1.07 o
  -6   7  13        0.04       -0.35      0.51 o
  -5   7  13        2.46        2.46      0.60 o
  -4   7  13        1.36        1.11      0.71 o
  -3   7  13        0.23        0.38      0.47 o
  -2   7  13        7.31        6.30      0.56 o
  -1   7  13        0.01       -0.11      0.37 o
   0   7  13        2.92        4.29      0.48 o
   1   7  13        1.68        1.22      0.52 o
   2   7  13        8.54        7.50      0.73 o
   3   7  13        0.00       -0.15      0.50 o
   4   7  13        2.56        1.77      0.53 o
   5   7  13        2.42        2.18      0.70 o
  -5   8  13        0.02       -0.65      0.65 o
  -4   8  13        0.68        0.12      0.67 o
  -3   8  13        0.00       -0.31      0.43 o
  -2   8  13        0.27       -0.07      0.44 o
  -1   8  13       13.34       12.23      0.75 o
   0   8  13        9.78       10.95      0.75 o
   1   8  13        0.27        0.31      0.52 o
   2   8  13        8.68        9.72      1.08 o
   3   8  13       11.28       10.82      1.04 o
  -2   9  13        0.00       -0.24      0.51 o
  -1   9  13        0.28       -0.49      0.49 o
   0   9  13        0.43        0.61      0.61 o
   1   9  13        8.36       10.23      1.13 o
  -9   0  14        0.27        0.70      0.77 o
  -8   0  14       81.12       79.93      2.21 o
  -7   0  14        6.40        9.24      0.84 o
  -6   0  14       21.57       25.38      1.12 o
  -5   0  14        0.08        0.71      0.47 o
  -4   0  14      201.28      173.10      2.98 o
  -3   0  14        0.53        0.38      0.24 o
  -2   0  14        8.13       10.15      0.49 o
  -1   0  14      161.02      166.43      2.25 o
   0   0  14       41.70       51.97      0.86 o
   1   0  14      234.12      239.99      2.89 o
   2   0  14       30.95       27.72      0.69 o
   3   0  14        0.00       -0.08      0.26 o
   4   0  14       28.82       30.28      1.19 o
   5   0  14       26.12       26.35      1.16 o
   6   0  14       40.46       36.68      2.31 o
   7   0  14        2.11        2.13      0.68 o
   8   0  14       30.49       32.84      1.65 o
  -9   1  14       47.64       50.32      1.29 o
  -8   1  14       25.66       25.89      0.93 o
  -7   1  14      110.14      108.86      1.74 o
  -6   1  14        1.11        1.06      0.35 o
  -5   1  14        5.00        5.77      0.41 o
  -4   1  14        0.07        0.19      0.22 o
  -3   1  14       37.82       39.92      0.66 o
  -2   1  14       25.50       20.47      0.46 o
  -1   1  14       86.35       95.68      1.22 o
   0   1  14      169.68      189.67      1.59 o
   1   1  14       45.24       45.86      0.66 o
   2   1  14       68.98       70.52      1.00 o
   3   1  14       65.16       64.81      1.01 o
   4   1  14        1.04        0.75      0.27 o
   5   1  14        7.11        7.93      0.54 o
   6   1  14       12.45       12.55      0.69 o
   7   1  14        0.91        2.00      0.64 o
   8   1  14        3.31        5.37      0.81 o
  -9   2  14       30.22       31.78      1.32 o
  -8   2  14        9.15        9.82      0.63 o
  -7   2  14        8.34        7.11      0.51 o
  -6   2  14       49.77       47.47      1.31 o
  -5   2  14        4.11        4.46      0.44 o
  -4   2  14      110.07      108.00      1.68 o
  -3   2  14        4.00        4.22      0.41 o
  -2   2  14      475.80      455.55      3.71 o
  -1   2  14       12.25       11.97      0.38 o
   0   2  14       35.64       33.10      0.52 o
   1   2  14        7.21        9.06      0.49 o
   2   2  14      295.68      280.96      3.27 o
   3   2  14       68.50       62.18      1.19 o
   4   2  14        9.09        8.83      0.55 o
   5   2  14      125.41      123.98      3.23 o
   6   2  14        1.47        1.08      0.72 o
   7   2  14        8.85        9.48      0.86 o
   8   2  14        8.05        6.59      1.12 o
  -9   3  14        5.54        6.39      0.64 o
  -8   3  14       14.85       16.50      0.78 o
  -7   3  14        0.41        0.62      0.37 o
  -6   3  14       17.05       15.59      0.64 o
  -5   3  14       12.86       11.77      0.63 o
  -4   3  14      272.14      259.28      3.38 o
  -3   3  14     1044.10     1029.64     11.01 o
  -2   3  14        0.60        0.67      0.29 o
  -1   3  14      689.69      678.83      4.95 o
   0   3  14        0.52       -0.25      0.25 o
   1   3  14       22.22       21.76      0.73 o
   2   3  14      134.68      139.03      1.95 o
   3   3  14        1.39        0.66      0.39 o
   4   3  14      255.01      254.41      3.13 o
   5   3  14       32.84       31.52      1.06 o
   6   3  14       32.00       31.20      1.07 o
   7   3  14        1.58        1.26      0.70 o
  -9   4  14       11.77       14.30      1.77 o
  -8   4  14        0.09        0.22      0.48 o
  -7   4  14       10.84       11.06      0.76 o
  -6   4  14        0.77        0.27      0.40 o
  -5   4  14       64.05       59.52      1.37 o
  -4   4  14       55.30       54.91      1.31 o
  -3   4  14       27.28       23.62      0.88 o
  -2   4  14      194.36      186.24      2.09 o
  -1   4  14      235.05      223.81      2.73 o
   0   4  14       39.93       41.12      0.82 o
   1   4  14        0.06       -0.20      0.34 o
   2   4  14        0.01       -0.12      0.37 o
   3   4  14      158.24      158.20      3.05 o
   4   4  14        2.76        3.57      0.53 o
   5   4  14       28.58       27.82      1.03 o
   6   4  14        4.72        4.09      0.63 o
   7   4  14        0.11       -0.07      0.53 o
  -8   5  14        2.14        3.77      0.76 o
  -7   5  14       14.42       15.67      0.90 o
  -6   5  14        0.06       -0.13      0.44 o
  -5   5  14       20.57       21.01      0.93 o
  -4   5  14        5.58        6.11      0.82 o
  -3   5  14        1.58        1.20      0.43 o
  -2   5  14      125.84      134.22      2.33 o
  -1   5  14       20.30       18.06      0.69 o
   0   5  14      149.24      137.93      1.86 o
   1   5  14       23.03       23.00      1.20 o
   2   5  14       10.74        9.21      0.63 o
   3   5  14       98.53       92.94      1.68 o
   4   5  14        8.10        8.15      0.63 o
   5   5  14       21.17       21.73      0.96 o
   6   5  14        0.69        0.39      0.53 o
  -7   6  14       18.66       23.04      1.39 o
  -6   6  14       15.60       14.46      1.15 o
  -5   6  14        3.23        4.51      0.61 o
  -4   6  14       13.86       14.03      0.79 o
  -3   6  14        0.06       -0.13      0.65 o
  -2   6  14        0.01       -0.34      0.37 o
  -1   6  14        0.30       -0.19      0.35 o
   0   6  14        2.66        2.47      0.48 o
   1   6  14       19.22       18.90      0.98 o
   2   6  14        7.21        5.98      0.66 o
   3   6  14       17.01       18.02      0.81 o
   4   6  14        2.80        2.07      0.50 o
   5   6  14        0.24        0.16      0.50 o
  -6   7  14       17.38       22.54      1.11 o
  -5   7  14        0.08       -0.15      0.68 o
  -4   7  14        1.40        1.58      0.74 o
  -3   7  14        0.02       -0.17      0.57 o
  -2   7  14        0.85        0.33      0.40 o
  -1   7  14        2.07        2.12      0.47 o
   0   7  14        4.31        5.55      0.53 o
   1   7  14       13.72       14.11      0.88 o
   2   7  14        9.06        8.02      0.79 o
   3   7  14        3.01        2.56      0.61 o
   4   7  14        0.72        1.14      0.63 o
  -5   8  14        2.23        3.25      0.91 o
  -4   8  14        0.08       -0.67      0.67 o
  -3   8  14        0.39        0.68      0.63 o
  -2   8  14        0.08        0.50      0.49 o
  -1   8  14        2.02        2.39      0.56 o
   0   8  14        1.18        1.22      0.74 o
   1   8  14        7.30        8.59      0.83 o
   2   8  14       13.95       12.94      1.29 o
   3   8  14        0.92        1.54      1.12 o
  -1   9  14        0.16       -0.49      0.49 o
  -9   1  15        0.22        0.83      0.49 o
  -8   1  15       10.43       10.20      0.89 o
  -7   1  15       91.00       94.79      2.02 o
  -6   1  15       13.69       12.92      0.66 o
  -5   1  15       45.70       40.87      1.16 o
  -4   1  15      183.13      174.54      2.92 o
  -3   1  15       67.46       74.08      1.02 o
  -2   1  15       81.65       83.44      1.01 o
  -1   1  15        6.25        6.70      0.31 o
   0   1  15        8.31       10.02      0.40 o
   1   1  15       42.19       38.75      0.55 o
   2   1  15        3.23        2.65      0.28 o
   3   1  15       11.62       11.00      0.48 o
   4   1  15        0.95        0.46      0.45 o
   5   1  15        5.18        4.28      0.63 o
   6   1  15        0.98        0.79      0.56 o
   7   1  15        6.23        6.32      0.75 o
  -9   2  15       27.11       33.12      1.27 o
  -8   2  15        0.04       -0.22      0.55 o
  -7   2  15       22.49       21.67      0.80 o
  -6   2  15        2.61        2.78      0.39 o
  -5   2  15      103.55      102.12      1.54 o
  -4   2  15       24.59       22.80      0.68 o
  -3   2  15      288.29      286.28      2.56 o
  -2   2  15      331.07      314.49      3.00 o
  -1   2  15      208.80      212.57      2.01 o
   0   2  15       41.70       39.02      0.72 o
   1   2  15       48.07       44.30      0.87 o
   2   2  15       60.27       55.70      1.25 o
   3   2  15        0.24        0.70      0.35 o
   4   2  15       16.35       16.08      0.72 o
   5   2  15       18.55       20.20      0.97 o
   6   2  15        2.34        3.17      0.68 o
   7   2  15        3.74        3.30      0.77 o
  -9   3  15        0.03       -0.47      0.47 o
  -8   3  15       18.69       18.11      0.82 o
  -7   3  15        0.29       -0.35      0.35 o
  -6   3  15        0.03        0.29      0.41 o
  -5   3  15        8.29        8.40      0.60 o
  -4   3  15        1.60        2.08      0.46 o
  -3   3  15       16.01       14.82      0.73 o
  -2   3  15        3.19        2.24      0.34 o
  -1   3  15      441.26      440.85      4.56 o
   0   3  15       37.83       34.38      0.76 o
   1   3  15      182.39      185.25      2.14 o
   2   3  15      109.52      106.43      1.69 o
   3   3  15        0.06        0.62      0.40 o
   4   3  15       12.66       14.45      0.73 o
   5   3  15       14.38       13.92      0.73 o
   6   3  15       12.76       13.85      0.98 o
   7   3  15        0.11        0.07      0.66 o
  -8   4  15        1.21        1.14      0.55 o
  -7   4  15        3.31        2.80      0.55 o
  -6   4  15        2.45        3.15      0.58 o
  -5   4  15        0.59        0.28      0.40 o
  -4   4  15       16.28       16.30      0.77 o
  -3   4  15       59.09       57.94      1.28 o
  -2   4  15       12.53       12.55      0.66 o
  -1   4  15      225.06      217.82      2.47 o
   0   4  15       15.97       16.26      0.58 o
   1   4  15      164.01      154.87      2.14 o
   2   4  15       41.72       36.14      0.98 o
   3   4  15       85.46       83.72      1.55 o
   4   4  15      140.77      140.24      2.17 o
   5   4  15       18.08       23.47      0.97 o
   6   4  15       39.42       44.59      1.31 o
  -8   5  15        0.11       -0.23      0.52 o
  -7   5  15        5.10        5.86      0.68 o
  -6   5  15       18.36       18.87      0.99 o
  -5   5  15        0.44        0.18      0.41 o
  -4   5  15        0.36        0.00      0.45 o
  -3   5  15       10.49        7.93      0.82 o
  -2   5  15      168.86      157.93      2.31 o
  -1   5  15       18.46       15.32      0.77 o
   0   5  15       66.81       59.31      1.15 o
   1   5  15        5.07        4.92      0.51 o
   2   5  15       12.70       13.23      0.66 o
   3   5  15       36.95       36.43      1.07 o
   4   5  15        4.18        5.13      0.70 o
   5   5  15       54.30       58.14      1.43 o
   6   5  15        1.78        3.09      0.84 o
  -7   6  15       13.58       13.46      0.91 o
  -6   6  15        2.63        2.73      0.57 o
  -5   6  15       17.87       17.49      0.93 o
  -4   6  15       14.49       15.25      2.01 o
  -3   6  15        0.29       -0.54      0.54 o
  -2   6  15       10.05        7.91      0.60 o
  -1   6  15       59.86       52.24      1.15 o
   0   6  15       21.05       22.19      0.79 o
   1   6  15        1.11        0.11      0.47 o
   2   6  15        1.25        1.59      0.52 o
   3   6  15        2.55        1.89      0.50 o
   4   6  15        0.00       -0.43      0.43 o
   5   6  15        0.03       -0.34      0.49 o
  -6   7  15        3.63        5.19      1.06 o
  -5   7  15        2.08        1.45      0.74 o
  -4   7  15        6.73        9.20      1.04 o
  -3   7  15        1.49        1.72      0.56 o
  -2   7  15        0.22       -0.38      0.38 o
  -1   7  15        1.28        2.01      0.47 o
   0   7  15        7.20        6.23      0.54 o
   1   7  15        9.20       11.19      1.49 o
   2   7  15        0.18        0.70      0.57 o
   3   7  15        0.06        0.26      0.59 o
   4   7  15        0.13        0.12      0.57 o
  -4   8  15        1.18        1.51      0.82 o
  -3   8  15        0.00       -0.05      0.58 o
  -2   8  15        0.00       -0.34      0.47 o
  -1   8  15        1.75        1.95      0.54 o
   0   8  15        0.68        0.77      0.54 o
   1   8  15        1.64        0.87      0.51 o
   2   8  15        5.42        9.03      0.86 o
  -9   0  16       45.75       47.01      1.84 o
  -8   0  16      167.47      164.67      3.43 o
  -7   0  16       95.28       98.04      2.43 o
  -6   0  16      683.60      668.06      9.48 o
  -5   0  16      114.22      102.20      2.21 o
  -4   0  16        5.22        3.37      0.45 o
  -3   0  16        0.82       -0.19      0.26 o
  -2   0  16        0.00       -0.31      0.32 o
  -1   0  16       10.63        9.08      0.44 o
   0   0  16        7.85        7.94      0.39 o
   1   0  16       39.31       38.15      1.20 o
   2   0  16       33.98       28.77      1.78 o
   3   0  16        0.19       -0.28      0.39 o
   4   0  16        8.22        7.67      0.74 o
   5   0  16       12.71       14.35      0.99 o
   6   0  16        0.24        0.80      0.62 o
   7   0  16       22.29       25.56      2.13 o
  -9   1  16        2.98        3.12      0.59 o
  -8   1  16        1.85        2.32      0.85 o
  -7   1  16      185.00      190.37      2.71 o
  -6   1  16        2.78        3.27      0.47 o
  -5   1  16      205.41      209.82      2.59 o
  -4   1  16       19.66       20.93      0.95 o
  -3   1  16        2.74        3.70      0.29 o
  -2   1  16       92.13       76.03      0.98 o
  -1   1  16       13.63       14.02      0.42 o
   0   1  16       80.38       70.10      0.88 o
   1   1  16        5.23        4.63      0.55 o
   2   1  16       47.52       46.31      0.84 o
   3   1  16       19.97       19.67      0.95 o
   4   1  16        3.98        3.20      0.52 o
   5   1  16        0.08       -0.43      0.60 o
   6   1  16        1.46        1.69      0.59 o
   7   1  16        7.38        7.73      0.83 o
  -9   2  16        4.77        6.19      0.67 o
  -8   2  16        0.41        0.04      0.44 o
  -7   2  16       15.89       17.38      0.75 o
  -6   2  16       19.68       18.32      0.73 o
  -5   2  16        0.09        0.11      0.31 o
  -4   2  16        8.08        4.93      0.47 o
  -3   2  16       63.54       63.36      1.01 o
  -2   2  16      352.54      348.93      3.56 o
  -1   2  16      434.02      406.68      3.44 o
   0   2  16      448.23      445.21      3.78 o
   1   2  16      285.56      278.17      2.82 o
   2   2  16        6.33        5.44      0.53 o
   3   2  16       37.08       37.29      0.93 o
   4   2  16       24.17       23.02      0.85 o
   5   2  16        0.76        1.29      0.73 o
   6   2  16        3.63        2.92      0.68 o
   7   2  16        1.88        1.58      0.66 o
  -9   3  16        1.28        1.66      0.67 o
  -8   3  16        6.17        7.11      0.75 o
  -7   3  16        1.57        1.62      0.51 o
  -6   3  16        5.76        5.21      0.54 o
  -5   3  16       17.18       15.05      0.76 o
  -4   3  16       89.96       87.90      1.64 o
  -3   3  16       20.86       25.36      0.77 o
  -2   3  16       24.54       21.84      0.70 o
  -1   3  16      374.12      371.31      3.30 o
   0   3  16       50.93       53.33      0.94 o
   1   3  16      117.34      114.15      1.55 o
   2   3  16        3.36        2.10      0.47 o
   3   3  16        2.87        2.20      0.42 o
   4   3  16      168.13      172.18      2.45 o
   5   3  16        3.56        4.71      0.56 o
   6   3  16       74.22       77.18      2.00 o
   7   3  16        7.79        9.55      0.98 o
  -8   4  16        0.57        0.39      0.51 o
  -7   4  16        2.37        1.40      0.51 o
  -6   4  16        3.72        4.67      0.68 o
  -5   4  16        0.06       -0.30      0.33 o
  -4   4  16        4.37        4.35      0.50 o
  -3   4  16      212.38      207.22      2.94 o
  -2   4  16       69.09       62.88      1.56 o
  -1   4  16        0.55        0.08      0.45 o
   0   4  16        6.58        5.83      0.46 o
   1   4  16       35.45       32.54      0.82 o
   2   4  16        5.69        7.00      0.55 o
   3   4  16       36.90       39.87      1.12 o
   4   4  16        2.79        3.69      0.57 o
   5   4  16      134.24      147.73      2.36 o
   6   4  16        0.03        1.69      0.59 o
  -7   5  16        5.51        5.29      0.73 o
  -6   5  16        0.10        0.64      0.45 o
  -5   5  16        4.00        4.20      0.55 o
  -4   5  16        8.86       10.73      0.66 o
  -3   5  16        6.17        4.50      0.74 o
  -2   5  16        1.20        1.65      0.39 o
  -1   5  16        5.68        6.69      0.51 o
   0   5  16       69.20       64.34      1.21 o
   1   5  16        1.09        0.22      0.38 o
   2   5  16       56.42       52.69      1.23 o
   3   5  16        2.31        3.02      0.51 o
   4   5  16        0.26        0.31      0.49 o
   5   5  16        5.94        5.56      0.65 o
  -7   6  16        2.04        1.23      0.63 o
  -6   6  16        0.48        0.13      0.51 o
  -5   6  16       24.32       25.15      2.90 o
  -4   6  16        0.54        1.18      0.65 o
  -3   6  16        0.04        0.52      0.62 o
  -2   6  16        0.00       -0.05      0.35 o
  -1   6  16        6.55        7.66      0.54 o
   0   6  16        1.25        1.49      0.38 o
   1   6  16        0.68        0.74      0.43 o
   2   6  16        7.99        8.26      0.95 o
   3   6  16        4.94        5.23      0.70 o
   4   6  16        4.51        5.02      0.62 o
   5   6  16        0.44        0.76      0.56 o
  -5   7  16        0.16       -0.71      0.71 o
  -4   7  16       15.64       17.54      1.31 o
  -3   7  16        0.32       -0.85      0.85 o
  -2   7  16        0.91        1.32      0.47 o
  -1   7  16        0.11       -0.08      0.40 o
   0   7  16        0.00       -0.12      0.37 o
   1   7  16        2.59        3.15      0.54 o
   2   7  16        0.01       -0.48      0.50 o
   3   7  16       10.81       10.99      0.93 o
  -3   8  16        0.09       -0.16      0.64 o
  -2   8  16        0.76        0.30      0.52 o
  -1   8  16        2.02        2.94      0.57 o
   0   8  16        0.04        1.31      0.61 o
   1   8  16        3.74        3.73      0.63 o
  -9   1  17        1.11        1.54      0.55 o
  -8   1  17       25.72       27.67      0.99 o
  -7   1  17       10.85       11.66      0.69 o
  -6   1  17        1.69        0.75      0.55 o
  -5   1  17      208.75      208.76      2.59 o
  -4   1  17       22.64       24.20      0.79 o
  -3   1  17      208.97      201.78      2.00 o
  -2   1  17      101.27       97.55      1.17 o
  -1   1  17        7.97        7.02      0.35 o
   0   1  17      118.51      116.44      1.31 o
   1   1  17       24.75       24.05      0.65 o
   2   1  17        0.25        0.29      0.25 o
   3   1  17        4.21        4.72      0.61 o
   4   1  17        2.09        2.03      0.54 o
   5   1  17        0.91        0.70      0.49 o
   6   1  17        1.13        0.94      0.59 o
   7   1  17        0.39        0.47      0.59 o
  -9   2  17        0.98        0.31      0.49 o
  -8   2  17        0.53       -0.39      0.39 o
  -7   2  17       15.67       17.85      0.76 o
  -6   2  17       16.92       17.59      0.83 o
  -5   2  17        0.30       -0.36      0.36 o
  -4   2  17       39.00       38.82      1.05 o
  -3   2  17       27.37       28.00      0.70 o
  -2   2  17       14.07       13.83      0.51 o
  -1   2  17      255.22      256.48      2.91 o
   0   2  17      152.41      139.90      1.60 o
   1   2  17      117.26      121.92      1.75 o
   2   2  17       37.75       35.16      0.81 o
   3   2  17        2.69        2.85      0.43 o
   4   2  17       43.01       40.05      1.88 o
   5   2  17        0.00        0.44      0.54 o
   6   2  17       13.05       14.10      1.09 o
  -8   3  17        2.55        1.97      0.58 o
  -7   3  17        2.58        3.22      0.87 o
  -6   3  17       14.99       14.31      0.83 o
  -5   3  17        0.04       -0.33      0.33 o
  -4   3  17        2.77        2.81      0.44 o
  -3   3  17       10.73        9.70      0.51 o
  -2   3  17        2.07        3.22      0.49 o
  -1   3  17       13.62       14.38      0.59 o
   0   3  17       56.85       54.55      0.93 o
   1   3  17      123.16      117.75      1.59 o
   2   3  17        0.02        0.17      0.37 o
   3   3  17      121.73      116.39      1.86 o
   4   3  17        7.50        7.32      0.60 o
   5   3  17        9.67       11.21      0.88 o
   6   3  17        0.67        1.86      0.70 o
  -8   4  17        1.34       -0.05      0.51 o
  -7   4  17        0.78        1.57      0.51 o
  -6   4  17        1.15        1.50      0.48 o
  -5   4  17        3.03        2.37      0.46 o
  -4   4  17        0.01        0.14      0.33 o
  -3   4  17        6.32        6.09      0.79 o
  -2   4  17       18.78       18.98      0.92 o
  -1   4  17        1.61        1.47      0.35 o
   0   4  17        0.63        0.04      0.26 o
   1   4  17        7.17        7.46      0.49 o
   2   4  17        3.37        2.89      0.47 o
   3   4  17        3.17        4.84      0.55 o
   4   4  17        8.37        7.53      0.63 o
   5   4  17        4.31        4.87      0.67 o
   6   4  17       23.94       26.35      1.34 o
  -7   5  17        1.45        2.75      0.61 o
  -6   5  17        0.01        0.36      0.53 o
  -5   5  17        4.98        3.47      0.56 o
  -4   5  17        2.69        1.72      0.65 o
  -3   5  17        7.74        7.84      0.85 o
  -2   5  17        1.59        1.28      0.37 o
  -1   5  17        3.39        3.64      0.46 o
   0   5  17      101.25       97.15      1.56 o
   1   5  17       14.90       14.42      0.80 o
   2   5  17        0.03        0.15      0.38 o
   3   5  17        1.31        2.02      0.48 o
   4   5  17        1.35        1.00      0.55 o
   5   5  17        0.62        1.01      0.54 o
  -6   6  17        0.88        2.00      0.77 o
  -5   6  17        0.05        1.93      0.74 o
  -4   6  17        0.38       -0.07      0.59 o
  -3   6  17        1.16        1.82      0.65 o
  -2   6  17        2.41        2.32      0.60 o
  -1   6  17        6.58        7.54      0.55 o
   0   6  17       11.18        9.16      0.67 o
   1   6  17        7.88        7.55      0.62 o
   2   6  17       13.36       14.27      1.02 o
   3   6  17        1.49        1.76      0.61 o
   4   6  17        0.98        0.98      0.52 o
  -5   7  17        9.13        9.87      1.89 o
  -4   7  17        0.23       -0.56      0.68 o
  -3   7  17        1.08        1.07      0.66 o
  -2   7  17        1.23        1.34      0.65 o
  -1   7  17        0.47        0.93      0.46 o
   0   7  17        1.43        1.19      0.42 o
   1   7  17        4.27        3.84      0.56 o
   2   7  17        3.20        2.51      0.66 o
   3   7  17        0.84        0.54      0.90 o
  -2   8  17        1.69        1.78      1.20 o
  -1   8  17        4.79        5.25      0.67 o
   0   8  17        0.01        0.12      0.55 o
  -9   0  18        0.01        0.22      0.68 o
  -8   0  18       30.79       31.45      1.53 o
  -7   0  18       28.69       31.55      1.45 o
  -6   0  18      120.51      120.24      2.67 o
  -5   0  18      301.88      316.63      5.08 o
  -4   0  18      189.26      174.90      3.18 o
  -3   0  18       99.53       95.87      1.70 o
  -2   0  18        3.89        2.43      0.38 o
  -1   0  18        1.33        0.89      0.36 o
   0   0  18       15.03        9.02      0.51 o
   1   0  18       18.88       19.37      0.96 o
   2   0  18      121.90      104.74      3.56 o
   3   0  18       21.08       21.19      2.01 o
   4   0  18       19.76       21.66      1.89 o
   5   0  18       10.51       11.12      1.54 o
   6   0  18        2.01        1.42      1.06 o
  -9   1  18       20.36       20.25      1.26 o
  -8   1  18        1.45        0.72      0.45 o
  -7   1  18        1.84        0.80      0.52 o
  -6   1  18       42.62       43.58      1.07 o
  -5   1  18       68.61       68.22      3.21 o
  -4   1  18      162.87      154.00      2.05 o
  -3   1  18       15.21       16.53      0.59 o
  -2   1  18        4.51        6.57      0.39 o
  -1   1  18        9.48       10.04      0.40 o
   0   1  18       79.70       78.38      1.19 o
   1   1  18       21.38       19.50      0.60 o
   2   1  18       82.83       82.18      1.42 o
   3   1  18       48.41       48.45      1.34 o
   4   1  18       13.01       14.72      0.85 o
   5   1  18        1.94        2.92      0.64 o
   6   1  18        1.03        1.81      0.64 o
  -8   2  18        0.24        0.08      0.48 o
  -7   2  18        3.18        2.18      0.51 o
  -6   2  18        0.09       -0.58      0.58 o
  -5   2  18       11.50       12.93      0.77 o
  -4   2  18       20.05       20.42      1.35 o
  -3   2  18      136.30      131.60      1.87 o
  -2   2  18       24.13       24.14      0.65 o
  -1   2  18        1.15        0.92      0.38 o
   0   2  18       20.66       20.18      0.60 o
   1   2  18       84.36       81.17      1.26 o
   2   2  18       26.28       24.27      0.70 o
   3   2  18       32.74       33.76      0.83 o
   4   2  18        0.12        0.04      0.51 o
   5   2  18        0.02        0.40      0.54 o
   6   2  18        3.37        4.26      0.95 o
  -8   3  18        0.27       -0.44      0.44 o
  -7   3  18        1.53        1.25      0.51 o
  -6   3  18        1.91        2.04      0.48 o
  -5   3  18        4.76        4.02      0.49 o
  -4   3  18        1.88        2.02      0.41 o
  -3   3  18       10.81        9.68      0.55 o
  -2   3  18      112.76      111.69      2.11 o
  -1   3  18        2.49        1.62      0.36 o
   0   3  18        2.81        1.58      0.30 o
   1   3  18       14.98       15.47      0.63 o
   2   3  18       43.07       43.10      1.10 o
   3   3  18        0.23        0.46      0.41 o
   4   3  18        4.00        4.09      0.52 o
   5   3  18        2.19        3.77      0.75 o
   6   3  18       44.18       50.95      1.91 o
  -7   4  18        0.62        0.68      0.54 o
  -6   4  18        4.47        5.38      0.60 o
  -5   4  18        8.59        8.17      0.66 o
  -4   4  18        1.56        1.39      0.47 o
  -3   4  18        5.51        5.61      0.74 o
  -2   4  18       19.96       20.30      1.25 o
  -1   4  18        8.65        7.46      0.50 o
   0   4  18       21.56       19.39      0.71 o
   1   4  18       34.97       35.64      0.87 o
   2   4  18        2.74        2.22      0.41 o
   3   4  18       41.83       45.58      1.20 o
   4   4  18        0.71        1.49      0.51 o
   5   4  18        9.82       10.89      0.78 o
  -7   5  18        0.04       -0.59      0.78 o
  -6   5  18        0.14       -0.33      0.54 o
  -5   5  18        0.50        0.12      0.57 o
  -4   5  18        0.37        0.29      0.57 o
  -3   5  18        0.91        1.25      0.62 o
  -2   5  18        5.04        4.30      0.54 o
  -1   5  18       24.42       21.70      0.77 o
   0   5  18        9.54       10.37      0.59 o
   1   5  18        1.61        2.13      0.47 o
   2   5  18       14.66       14.51      0.88 o
   3   5  18        0.50        0.16      0.43 o
   4   5  18        6.51        5.53      0.65 o
   5   5  18        0.14        0.34      0.50 o
  -6   6  18        9.89       12.41      1.19 o
  -5   6  18       13.36       16.13      1.25 o
  -4   6  18        0.86        0.77      0.65 o
  -3   6  18       21.38       26.38      1.17 o
  -2   6  18        0.36       -0.20      0.42 o
  -1   6  18        0.48       -0.34      0.34 o
   0   6  18        0.07        0.10      0.37 o
   1   6  18        1.78        1.43      0.45 o
   2   6  18        3.22        3.68      0.67 o
   3   6  18        1.73        2.81      0.66 o
   4   6  18        2.94        2.71      0.70 o
  -4   7  18        2.46        2.81      1.36 o
  -3   7  18        0.23        0.17      0.57 o
  -2   7  18        0.87        0.58      0.49 o
  -1   7  18        0.89        1.03      0.51 o
   0   7  18        0.02       -0.20      0.46 o
   1   7  18        0.09        0.41      0.48 o
   2   7  18        0.01        0.30      0.50 o
  -8   1  19        0.01       -0.17      0.45 o
  -7   1  19        4.78        3.66      0.53 o
  -6   1  19       13.37       11.42      1.01 o
  -5   1  19        2.79        2.51      0.90 o
  -4   1  19        0.06       -0.39      0.39 o
  -3   1  19       36.50       34.19      0.80 o
  -2   1  19        0.33       -0.24      0.24 o
  -1   1  19        0.05        0.01      0.21 o
   0   1  19       76.50       65.42      1.47 o
   1   1  19       18.75       18.74      0.79 o
   2   1  19       63.30       59.90      1.57 o
   3   1  19        0.68        1.02      0.52 o
   4   1  19        8.20        8.78      0.98 o
   5   1  19        0.02       -0.83      0.83 o
   6   1  19        5.62        5.50      1.00 o
  -8   2  19        0.23        0.29      0.51 o
  -7   2  19        3.92        4.48      0.58 o
  -6   2  19        1.65        1.90      0.48 o
  -5   2  19        0.98        0.66      0.41 o
  -4   2  19       15.46       13.21      0.70 o
  -3   2  19        5.99        7.22      0.50 o
  -2   2  19       40.17       32.25      1.64 o
  -1   2  19       11.77       12.76      0.55 o
   0   2  19       28.06       31.86      0.90 o
   1   2  19       62.86       61.71      1.12 o
   2   2  19        3.46        3.45      0.38 o
   3   2  19        4.57        4.59      0.61 o
   4   2  19        1.14        1.03      0.54 o
   5   2  19        0.00       -0.52      0.52 o
   6   2  19        1.22        1.12      0.68 o
  -8   3  19        1.38        1.83      0.56 o
  -7   3  19        0.01        0.66      0.47 o
  -6   3  19        0.59        0.01      0.43 o
  -5   3  19       18.92       20.93      1.32 o
  -4   3  19        5.17        6.07      1.15 o
  -3   3  19       17.26       14.67      0.84 o
  -2   3  19        2.30        1.54      0.41 o
  -1   3  19       20.60       19.76      0.69 o
   0   3  19        3.95        3.30      0.36 o
   1   3  19       14.54       14.37      0.58 o
   2   3  19        1.39        0.78      0.35 o
   3   3  19        3.22        3.88      0.46 o
   4   3  19        3.49        4.35      0.68 o
   5   3  19        0.03        0.13      0.81 o
  -7   4  19        0.91        1.07      0.53 o
  -6   4  19        5.07        4.94      0.61 o
  -5   4  19        6.60        9.03      0.66 o
  -4   4  19        3.69        4.04      0.77 o
  -3   4  19        0.39        0.67      0.47 o
  -2   4  19        0.21        0.44      0.41 o
  -1   4  19        5.20        4.89      0.46 o
   0   4  19        0.00       -0.01      0.31 o
   1   4  19        8.51       10.39      0.54 o
   2   4  19        0.05        0.18      0.35 o
   3   4  19        3.92        3.30      0.52 o
   4   4  19        0.02        0.60      0.49 o
   5   4  19        7.52        8.55      0.91 o
  -6   5  19        2.41        2.54      0.82 o
  -5   5  19        5.80        6.20      0.91 o
  -4   5  19        5.07        5.90      0.95 o
  -3   5  19        7.20        9.54      1.06 o
  -2   5  19        2.21        3.59      0.56 o
  -1   5  19        0.41        1.31      0.40 o
   0   5  19        4.37        3.59      0.45 o
   1   5  19        2.21        3.16      0.48 o
   2   5  19        7.93        7.45      0.73 o
   3   5  19        1.40        2.05      0.51 o
   4   5  19        2.99        3.54      0.59 o
  -5   6  19        0.36        0.21      0.68 o
  -4   6  19        2.86        3.61      0.85 o
  -3   6  19        8.54        9.55      0.85 o
  -2   6  19        0.25        0.08      0.51 o
  -1   6  19        1.20        1.02      0.42 o
   0   6  19        0.87        0.83      0.52 o
   1   6  19        3.28        2.96      0.53 o
   2   6  19        2.29        1.75      0.53 o
   3   6  19        1.68        2.09      0.66 o
  -4   7  19       11.53       12.19      1.54 o
  -3   7  19       15.80       18.98      1.11 o
  -2   7  19        1.08        1.04      0.52 o
  -1   7  19        3.30        4.50      0.57 o
   0   7  19        0.00       -0.43      0.54 o
   1   7  19        4.05        5.49      0.65 o
  -8   0  20        6.80        7.08      0.96 o
  -7   0  20       18.61       18.31      1.21 o
  -6   0  20        3.24        3.19      0.65 o
  -5   0  20        0.98        1.28      0.54 o
  -4   0  20       50.59       42.18      1.20 o
  -3   0  20       59.24       56.23      1.42 o
  -2   0  20        0.00        0.31      0.65 o
  -1   0  20        3.52        2.40      0.48 o
   0   0  20        0.00        1.30      0.83 o
   1   0  20        2.43        1.54      0.95 o
   2   0  20       61.22       56.97      2.72 o
   3   0  20        2.14        2.96      1.06 o
   4   0  20       69.69       66.22      3.20 o
   5   0  20        0.00        0.47      1.18 o
  -8   1  20        3.42        2.21      0.60 o
  -7   1  20        3.24        2.51      0.65 o
  -6   1  20        8.56        7.84      0.65 o
  -5   1  20        3.05        3.33      0.51 o
  -4   1  20       27.70       26.83      1.23 o
  -3   1  20        6.40        6.62      0.42 o
  -2   1  20       36.78       29.57      0.68 o
  -1   1  20       36.25       34.58      1.04 o
   0   1  20        2.70        2.66      0.41 o
   1   1  20        7.35        7.15      0.63 o
   2   1  20        3.87        3.99      0.58 o
   3   1  20       19.23       19.25      1.48 o
   4   1  20        1.27        1.28      0.71 o
   5   1  20        7.07        6.93      1.60 o
  -8   2  20        0.52       -0.10      0.51 o
  -7   2  20        1.74        1.28      0.51 o
  -6   2  20        0.57       -0.39      0.40 o
  -5   2  20       10.19        9.73      0.65 o
  -4   2  20       13.98       11.44      0.69 o
  -3   2  20        0.79        0.02      0.39 o
  -2   2  20       20.17       14.60      0.63 o
  -1   2  20       31.27       27.83      0.79 o
   0   2  20        3.96        3.27      0.48 o
   1   2  20        5.02        4.78      0.42 o
   2   2  20        4.11        3.75      0.57 o
   3   2  20        2.44        3.34      0.59 o
   4   2  20        0.15       -0.07      0.55 o
   5   2  20        0.24       -0.47      0.57 o
  -7   3  20        1.22        0.96      0.54 o
  -6   3  20        0.57        1.00      0.44 o
  -5   3  20        9.72       10.66      0.83 o
  -4   3  20        7.52        7.15      0.57 o
  -3   3  20        7.01        6.21      0.64 o
  -2   3  20        2.86        2.87      0.44 o
  -1   3  20        3.03        2.93      0.47 o
   0   3  20       10.94       10.85      0.50 o
   1   3  20        0.03       -0.08      0.31 o
   2   3  20        2.46        2.05      0.40 o
   3   3  20        0.00        0.22      0.50 o
   4   3  20       15.79       17.32      1.04 o
   5   3  20        4.42        7.43      1.58 o
  -7   4  20        5.08        6.30      0.73 o
  -6   4  20        1.56        2.31      0.54 o
  -5   4  20        0.00       -0.19      0.57 o
  -4   4  20        3.10        3.64      0.77 o
  -3   4  20        2.35        1.55      0.52 o
  -2   4  20        7.45        7.20      0.61 o
  -1   4  20        5.34        4.97      0.55 o
   0   4  20        0.03        0.02      0.33 o
   1   4  20        0.05        0.17      0.33 o
   2   4  20        0.26       -0.25      0.43 o
   3   4  20        9.72        9.87      0.63 o
   4   4  20        0.79        0.62      0.59 o
  -6   5  20        0.49        1.19      0.68 o
  -5   5  20        1.35        2.62      0.77 o
  -4   5  20        2.08        2.51      0.74 o
  -3   5  20        1.74        1.92      0.59 o
  -2   5  20       17.78       21.01      0.91 o
  -1   5  20        0.91        1.97      0.44 o
   0   5  20        0.31        0.38      0.41 o
   1   5  20        0.18        0.50      0.43 o
   2   5  20        0.42       -0.14      0.40 o
   3   5  20        0.00       -0.14      0.41 o
  -5   6  20        2.45        2.59      0.85 o
  -4   6  20        4.47        6.69      0.94 o
  -3   6  20       25.91       35.25      1.37 o
  -2   6  20        0.64        1.11      0.59 o
  -1   6  20       16.55       20.26      0.85 o
   0   6  20        0.05        0.31      0.56 o
   1   6  20        1.94        1.02      0.60 o
   2   6  20        0.09        0.22      0.56 o
  -2   7  20        1.31        1.69      0.70 o
  -1   7  20        0.60        0.16      0.49 o
   0   7  20        1.77        1.86      0.54 o
  -7   1  21        2.09        2.03      0.54 o
  -6   1  21        1.14        1.38      0.47 o
  -5   1  21        0.37        0.30      0.37 o
  -4   1  21        1.84        1.77      0.44 o
  -3   1  21        9.25       10.34      0.51 o
  -2   1  21        0.33        0.95      0.33 o
  -1   1  21       44.90       41.55      0.91 o
   0   1  21        2.33        4.62      0.45 o
   1   1  21        1.29        2.66      0.75 o
   2   1  21       13.62       11.61      1.07 o
   3   1  21        0.40        0.00      0.62 o
   4   1  21        0.78       -0.07      0.71 o
   5   1  21        0.74       -0.06      0.75 o
  -7   2  21        0.10       -0.13      0.43 o
  -6   2  21        5.19        4.87      0.60 o
  -5   2  21        0.98        1.73      0.48 o
  -4   2  21        0.01        0.15      0.37 o
  -3   2  21        2.41        3.29      0.54 o
  -2   2  21       33.62       31.94      0.85 o
  -1   2  21       15.56       17.33      0.67 o
   0   2  21        0.37       -0.33      0.33 o
   1   2  21        0.54        0.93      0.34 o
   2   2  21       10.62       13.04      1.34 o
   3   2  21        0.91        0.15      0.50 o
   4   2  21        0.97        0.69      0.57 o
   5   2  21        3.00        4.14      0.96 o
  -7   3  21       12.66       13.83      1.06 o
  -6   3  21        0.03        0.26      0.42 o
  -5   3  21        3.49        4.02      0.59 o
  -4   3  21        5.29        4.07      0.74 o
  -3   3  21        0.94        1.79      0.54 o
  -2   3  21        0.47        0.33      0.50 o
  -1   3  21        1.81        3.13      0.47 o
   0   3  21        0.02        0.11      0.33 o
   1   3  21       22.04       26.21      0.80 o
   2   3  21        8.06       12.66      0.62 o
   3   3  21        2.20        2.91      0.64 o
   4   3  21        0.06        0.03      0.59 o
  -6   4  21        0.83        1.29      0.89 o
  -5   4  21        0.21       -0.13      0.62 o
  -4   4  21        4.09        3.76      0.74 o
  -3   4  21        4.62        6.24      0.70 o
  -2   4  21        0.68        0.57      0.42 o
  -1   4  21        2.03        2.54      0.49 o
   0   4  21        0.54        1.34      0.44 o
   1   4  21        0.72        1.80      0.45 o
   2   4  21        4.01        4.26      0.48 o
   3   4  21        0.33       -0.01      0.40 o
   4   4  21        1.97        2.57      0.71 o
  -5   5  21        1.31        0.66      0.74 o
  -4   5  21        6.50        8.29      1.18 o
  -3   5  21        0.06        0.35      0.59 o
  -2   5  21        7.85       11.08      1.26 o
  -1   5  21        2.20        2.20      0.47 o
   0   5  21        4.34        3.83      0.55 o
   1   5  21        0.25       -0.41      0.41 o
   2   5  21        0.01       -0.42      0.42 o
   3   5  21        0.10        0.09      0.47 o
  -4   6  21       11.88       15.80      1.28 o
  -3   6  21        1.87        3.86      0.75 o
  -2   6  21        1.43        2.25      0.68 o
  -1   6  21        2.51        4.07      0.53 o
   0   6  21        1.50        2.22      0.53 o
   1   6  21        1.01        1.09      0.52 o
  -7   0  22       16.74       17.63      1.54 o
  -6   0  22        9.26       11.95      1.30 o
  -5   0  22        2.47        4.14      0.83 o
  -4   0  22        2.97        3.55      0.65 o
  -3   0  22       18.18       19.35      1.02 o
  -2   0  22        0.31        0.87      0.48 o
  -1   0  22        0.06        0.47      0.83 o
   0   0  22       25.67       28.05      2.01 o
   1   0  22        5.47        6.15      1.18 o
   2   0  22       20.98       23.79      2.01 o
   3   0  22        1.25        0.95      1.06 o
   4   0  22        1.85        2.01      1.18 o
  -7   1  22        0.28        0.78      0.71 o
  -6   1  22        0.01       -0.35      0.41 o
  -5   1  22        1.51        2.17      0.50 o
  -4   1  22        0.80        0.36      0.39 o
  -3   1  22       18.88       19.87      0.68 o
  -2   1  22        0.04       -0.10      0.34 o
  -1   1  22        0.57        1.25      0.44 o
   0   1  22        2.88        3.66      0.79 o
   1   1  22       14.81       12.40      1.04 o
   2   1  22        1.64        1.95      0.75 o
   3   1  22        2.64        3.25      0.84 o
   4   1  22        0.05       -0.09      0.71 o
  -7   2  22        2.55        2.55      0.60 o
  -6   2  22        2.47        2.05      0.54 o
  -5   2  22        0.26        0.26      0.40 o
  -4   2  22        3.22        3.30      0.65 o
  -3   2  22       13.13       13.67      1.41 o
  -2   2  22        0.64        1.39      0.42 o
  -1   2  22       29.51       32.11      0.87 o
   0   2  22        3.18        7.06      0.56 o
   1   2  22        8.18       10.18      0.79 o
   2   2  22        4.81        6.59      0.70 o
   3   2  22        0.32        0.93      0.79 o
   4   2  22        2.56        2.13      0.84 o
  -6   3  22        0.49        1.23      0.48 o
  -5   3  22        2.22        1.36      0.62 o
  -4   3  22        8.36        9.37      0.91 o
  -3   3  22        1.78        1.65      0.56 o
  -2   3  22        0.00        0.22      0.40 o
  -1   3  22        0.60        1.19      0.43 o
   0   3  22        0.34        0.18      0.54 o
   1   3  22        5.93        8.08      0.53 o
   2   3  22        4.91        6.21      0.72 o
   3   3  22        0.68        0.43      0.65 o
   4   3  22        0.01       -0.43      0.88 o
  -6   4  22        0.08       -0.33      0.65 o
  -5   4  22        4.47        3.82      0.83 o
  -4   4  22       31.45       39.77      2.25 o
  -3   4  22        1.96        1.93      0.51 o
  -2   4  22       11.22       13.73      0.79 o
  -1   4  22        7.68       10.05      0.73 o
   0   4  22        0.65        0.57      0.43 o
   1   4  22        5.13        6.40      0.61 o
   2   4  22        0.35        0.21      0.51 o
   3   4  22        3.20        2.18      1.19 o
  -5   5  22        3.83        4.32      0.91 o
  -4   5  22        0.69        0.57      0.74 o
  -3   5  22       20.05       24.58      1.20 o
  -2   5  22        1.26        1.93      0.60 o
  -1   5  22        4.10        5.32      0.67 o
   0   5  22        7.27        8.15      0.70 o
   1   5  22        0.00       -0.42      0.42 o
   2   5  22        0.00       -0.42      0.46 o
  -3   6  22        0.55        1.21      0.79 o
  -2   6  22        0.99        0.68      0.89 o
  -1   6  22        6.34        7.39      0.64 o
   0   6  22        0.64       -0.22      0.46 o
  -7   1  23        3.30        5.18      1.30 o
  -6   1  23        0.02        0.15      0.47 o
  -5   1  23        0.04       -0.43      0.43 o
  -4   1  23        3.04        3.55      0.54 o
  -3   1  23        2.56        1.49      0.59 o
  -2   1  23        1.54        1.38      0.49 o
  -1   1  23       10.05       12.62      1.04 o
   0   1  23       14.31       14.33      1.18 o
   1   1  23        0.98        0.88      0.71 o
   2   1  23        2.10        2.25      0.75 o
   3   1  23        2.16        2.97      0.84 o
   4   1  23        0.06        0.26      0.79 o
  -6   2  23        3.18        3.45      0.58 o
  -5   2  23        0.00        0.34      0.47 o
  -4   2  23       20.88       23.54      1.22 o
  -3   2  23        1.19        1.25      0.47 o
  -2   2  23        5.65        6.11      0.63 o
  -1   2  23        0.56        0.23      0.35 o
   0   2  23        6.71        5.40      0.55 o
   1   2  23        4.96        5.15      0.88 o
   2   2  23        2.09        3.41      0.88 o
   3   2  23        1.48        0.67      0.79 o
  -6   3  23       13.39       14.54      1.19 o
  -5   3  23        1.61        0.32      0.62 o
  -4   3  23        2.17        1.82      0.83 o
  -3   3  23        2.18        2.01      0.48 o
  -2   3  23        0.54        0.80      0.47 o
  -1   3  23        0.74        0.59      0.43 o
   0   3  23        0.79        1.41      0.54 o
   1   3  23        0.37        0.22      0.38 o
   2   3  23        6.90        7.61      0.81 o
   3   3  23        2.92        3.36      0.75 o
  -5   4  23       18.49       20.95      1.36 o
  -4   4  23        3.55        4.29      0.85 o
  -3   4  23        0.57        1.58      0.54 o
  -2   4  23        2.00        2.53      0.55 o
  -1   4  23        0.42        0.52      0.48 o
   0   4  23        2.40        3.60      0.79 o
   1   4  23        5.43        6.43      0.64 o
   2   4  23        3.46        3.65      0.90 o
  -4   5  23        0.09       -0.68      0.68 o
  -3   5  23       11.50       12.89      0.97 o
  -2   5  23       24.78       31.99      1.42 o
  -1   5  23        0.93        0.99      0.58 o
   0   5  23        5.38        5.65      0.63 o
   1   5  23        0.15       -0.23      0.53 o
  -6   0  24        0.16        1.06      0.95 o
  -5   0  24        0.22       -0.47      0.71 o
  -4   0  24        6.87        7.77      0.82 o
  -3   0  24        2.08        3.21      0.59 o
  -2   0  24        0.23       -0.35      0.95 o
  -1   0  24        1.01        0.35      0.95 o
   0   0  24        1.21        1.54      1.06 o
   1   0  24        0.21        1.06      1.06 o
   2   0  24        0.53        1.18      1.06 o
   3   0  24        1.10       -0.24      1.18 o
  -6   1  24        0.18        0.35      0.59 o
  -5   1  24       14.72       16.21      1.04 o
  -4   1  24        0.20        0.92      0.59 o
  -3   1  24        6.52        9.65      0.91 o
  -2   1  24        0.27        0.28      0.58 o
  -1   1  24        0.14        0.83      0.67 o
   0   1  24        1.17        0.89      0.71 o
   1   1  24        1.28        0.67      0.71 o
   2   1  24        0.34        0.00      0.75 o
   3   1  24        0.04       -0.75      0.75 o
  -6   2  24        0.27       -0.53      0.63 o
  -5   2  24        2.08        2.13      0.74 o
  -4   2  24        4.16        4.30      1.06 o
  -3   2  24       11.99       11.32      0.73 o
  -2   2  24       18.19       24.99      1.10 o
  -1   2  24        3.03        2.61      0.68 o
   0   2  24        3.33        5.07      1.06 o
   1   2  24        0.78        0.26      0.71 o
   2   2  24        2.49        2.31      0.88 o
   3   2  24        0.19        0.24      0.84 o
  -5   3  24       10.91       12.37      1.66 o
  -4   3  24        7.83        9.37      0.99 o
  -3   3  24        2.48        2.82      0.56 o
  -2   3  24        6.05        7.81      0.67 o
  -1   3  24        3.14        3.24      0.55 o
   0   3  24        1.47        2.36      0.61 o
   1   3  24        6.36        7.14      1.24 o
   2   3  24        1.91        2.30      0.70 o
  -4   4  24        0.01       -0.10      0.68 o
  -3   4  24        0.09        0.24      0.53 o
  -2   4  24       14.20       14.80      0.85 o
  -1   4  24        0.31        0.42      0.51 o
   0   4  24        3.66        4.84      0.89 o
   1   4  24        0.17        0.30      0.49 o
  -2   5  24        9.29       13.25      1.89 o
  -1   5  24        8.28        8.16      1.66 o
  -5   1  25        0.09       -0.24      0.71 o
  -4   1  25       10.54       12.68      1.02 o
  -3   1  25        9.42       10.40      1.06 o
  -2   1  25        5.42        5.84      1.12 o
  -1   1  25        4.02        3.73      0.88 o
   0   1  25        3.23        3.93      1.18 o
   1   1  25        3.18        4.83      1.00 o
   2   1  25        0.04       -0.75      0.75 o
  -5   2  25        0.08       -0.71      0.83 o
  -4   2  25        0.50        0.95      0.83 o
  -3   2  25        5.85        7.14      0.88 o
  -2   2  25       24.79       34.58      1.59 o
  -1   2  25        3.12        2.96      1.42 o
   0   2  25        1.12        1.65      0.88 o
   1   2  25       10.07       11.79      2.90 o
   2   2  25        0.05       -0.38      0.79 o
  -4   3  25        0.00        0.82      0.57 o
  -3   3  25        0.16        0.68      0.50 o
  -2   3  25        4.13        5.20      0.65 o
  -1   3  25        0.92        0.17      0.49 o
   0   3  25       10.57       16.09      2.01 o
   1   3  25        0.26        0.00      1.18 o
  -2   4  25        3.91        5.52      1.04 o
  -1   4  25        0.01       -0.35      0.49 o
  -3   0  26        6.83       10.18      1.66 o
  -2   0  26        0.07       -1.06      1.06 o
  -1   0  26        8.97       15.26      1.77 o
   0   0  26        0.00       -0.35      1.06 o
   1   0  26        8.18       10.65      1.77 o
  -4   1  26        0.14       -0.71      0.71 o
  -3   1  26        6.92        9.47      1.66 o
  -2   1  26        4.28        5.68      1.54 o
  -1   1  26       22.69       24.69      1.63 o
   0   1  26       14.06       19.63      1.46 o
   1   1  26        7.15        8.21      1.24 o
  -4   2  26        0.31       -0.12      0.83 o
  -3   2  26        0.02        0.42      0.68 o
  -2   2  26        9.69       14.08      1.77 o
  -1   2  26        0.96        1.66      1.30 o
   0   2  26       27.06       37.28      2.72 o
  -2   3  26        0.54        0.02      0.68 o
  -1   3  26        1.08        0.59      1.30 o
  -2   1  27        0.18        0.95      1.30 o
  -1   1  27       22.87       33.89      1.88 o
 
